# Supplementary material for: 2,9-Bis(4-pyridylmeth­oxy)-1,10-phenanthroline
Source: Acta Crystallogr Sect E Struct Rep Online. 2009 Sep 26;65(Pt 10):o2549. doi: 10.1107/S1600536809038318 (PMC2970499; doi:10.1107/S1600536809038318)
Supplement: Supplementary file 1 [file e-65-o2549-sup1.cif]

##############################################################################
###                                                                        ###
###        Electronic paper (Acta Crystallographica Section E)             ###
###                                                                        ###
##############################################################################
#                                                                            #
# This CIF contains the data in a paper accepted for publication in Acta     #
# Crystallographica Section E. It conforms to the requirements of Notes      #
# for Authors for Section E, and has been peer reviewed under the auspices   #
# of the IUCr Commission on Journals.                                        #
#                                                                            #
# Full details of the Crystallographic Information File format               #
# are given in the paper "The Crystallographic Information File (CIF):       #
# a New Standard Archive File for Crystallography" by S. R. Hall, F. H.      #
# Allen and I. D. Brown [Acta Cryst. (1991), A47, 655-685].                  #
#                                                                            #
# The current version of the core CIF dictionary is obtainable from          #
# ftp://ftp.iucr.org/pub/cif_core.dic. The current version number is 2.4.    #
#                                                                            #
# Software is freely available for graphical display of the structure(s) in  #
# this CIF.  For information consult the CIF home page http://www.iucr.org/  #
# cif/home.html                                                              #
#                                                                            #
# This file may be used for bona fide research purposes within the           #
# scientific community so long as proper attribution is given to the journal # 
# article from which it was obtained.                                        #
#                                                                            #
##############################################################################
                                             
data_I
_audit_creation_method     SHELXL-97
_chemical_name_systematic
;
2,9-Bis(4-pyridylmethoxy)-1,10-phenanthroline
;
_chemical_name_common     ?
_chemical_formula_moiety     'C24 H18 N4 O2'
_chemical_formula_sum     'C24 H18 N4 O2'
_chemical_formula_iupac     'C24 H18 N4 O2'
_chemical_formula_weight     394.42
_chemical_melting_point     ?
_symmetry_cell_setting     'Monoclinic'
_symmetry_space_group_name_H-M     'P 21/c'
_symmetry_space_group_name_Hall     '-P 2ybc'
loop_
    _symmetry_equiv_pos_as_xyz
    'x, y, z'
    '-x, y+1/2, -z+1/2'
    '-x, -y, -z'
    'x, -y-1/2, z-1/2'
_cell_length_a     12.701(2)
_cell_length_b     16.418(3)
_cell_length_c     9.7443(16)
_cell_angle_alpha     90.00
_cell_angle_beta     107.535(2)
_cell_angle_gamma     90.00
_cell_volume     1937.5(6)
_cell_formula_units_Z     4
_cell_measurement_reflns_used     2776
_cell_measurement_theta_min     2.481
_cell_measurement_theta_max     25.175
_cell_measurement_temperature     298(2)
_exptl_crystal_description     block
_exptl_crystal_colour     yellow
_exptl_crystal_size_max     0.51
_exptl_crystal_size_mid     0.40
_exptl_crystal_size_min     0.38
_exptl_crystal_density_diffrn     1.352
_exptl_crystal_density_meas     ?
_exptl_crystal_density_method     'not measured'
_exptl_crystal_F_000     824
_exptl_absorpt_coefficient_mu     0.089
_exptl_absorpt_correction_type     multi-scan
_exptl_absorpt_process_details     '(SADABS; Sheldrick, 1996)'
_exptl_absorpt_correction_T_min     0.9561
_exptl_absorpt_correction_T_max     0.9670
_exptl_special_details
;
;
_diffrn_ambient_temperature     298(2)
_diffrn_radiation_type     MoK\a
_diffrn_radiation_wavelength     0.71073
_diffrn_radiation_source     'fine-focus sealed tube'
_diffrn_radiation_monochromator     graphite
_diffrn_measurement_device_type     'Bruker SMART APEX CCD'
_diffrn_measurement_method     '\f and \w'
_diffrn_detector_area_resol_mean     ?
_diffrn_reflns_number     9860
_diffrn_reflns_av_R_equivalents     0.0278
_diffrn_reflns_av_sigmaI/netI     0.0321
_diffrn_reflns_theta_min     1.68
_diffrn_reflns_theta_max     25.34
_diffrn_reflns_theta_full     25.34
_diffrn_measured_fraction_theta_max     0.999
_diffrn_measured_fraction_theta_full     0.999
_diffrn_reflns_limit_h_min     -15
_diffrn_reflns_limit_h_max     11
_diffrn_reflns_limit_k_min     -14
_diffrn_reflns_limit_k_max     19
_diffrn_reflns_limit_l_min     -10
_diffrn_reflns_limit_l_max     11
_diffrn_standards_number     ?
_diffrn_standards_interval_count     ?
_diffrn_standards_interval_time     ?
_diffrn_standards_decay_%     ?
_refine_special_details
;
Refinement of <i>F</i>^2^ against ALL reflections. The weighted <i>R</i>-factor
<i>wR</i> and goodness of fit <i>S</i> are based on <i>F</i>^2^, conventional
<i>R</i>-factors <i>R</i> are based on <i>F</i>, with <i>F</i> set to zero for
negative <i>F</i>^2^. The threshold expression of <i>F</i>^2^ >
\s(<i>F</i>^2^) is used only for calculating <i>R</i>-factors(gt) <i>etc</i>.
and is not relevant to the choice of reflections for refinement.
<i>R</i>-factors based on <i>F</i>^2^ are statistically about twice as large
as those based on <i>F</i>, and <i>R</i>- factors based on ALL data will be
even larger.
;
_reflns_number_total     3530
_reflns_number_gt     2603
_reflns_threshold_expression     I>2\s(I)
_refine_ls_structure_factor_coef     Fsqd
_refine_ls_matrix_type     full
_refine_ls_R_factor_all     0.0615
_refine_ls_R_factor_gt     0.0428
_refine_ls_wR_factor_gt     0.1024
_refine_ls_wR_factor_ref     0.1125
_refine_ls_goodness_of_fit_ref     1.031
_refine_ls_restrained_S_all     1.031
_refine_ls_number_reflns     3530
_refine_ls_number_parameters     271
_refine_ls_number_restraints     0
_refine_ls_hydrogen_treatment     constr
_refine_ls_weighting_scheme     calc
_refine_ls_weighting_details
         'calc w=1/[\s^2^(Fo^2^)+(0.0569P)^2^+0.0745P] where P=(Fo^2^+2Fc^2^)/3'
_atom_sites_solution_hydrogens     geom
_atom_sites_solution_primary     direct
_atom_sites_solution_secondary     difmap
_refine_ls_shift/su_max     0.002
_refine_ls_shift/su_mean     0.000
_refine_diff_density_max     0.128
_refine_diff_density_min     -0.164
_refine_ls_extinction_method     none
_refine_ls_extinction_coef     ?
loop_
    _atom_type_symbol
    _atom_type_description
    _atom_type_scat_dispersion_real
    _atom_type_scat_dispersion_imag
    _atom_type_scat_source
    'C' 'C' 0.0033 0.0016
                         'International Tables Vol C Tables 4.2.6.8 and 6.1.1.4'
    'H' 'H' 0.0000 0.0000
                         'International Tables Vol C Tables 4.2.6.8 and 6.1.1.4'
    'N' 'N' 0.0061 0.0033
                         'International Tables Vol C Tables 4.2.6.8 and 6.1.1.4'
    'O' 'O' 0.0106 0.0060
                         'International Tables Vol C Tables 4.2.6.8 and 6.1.1.4'
_computing_data_collection     'SMART (Bruker, 1997)'
_computing_cell_refinement     'SAINT (Bruker, 1997)'
_computing_data_reduction     'SAINT (Bruker, 1997)'
_computing_structure_solution     'SHELXTL (Sheldrick, 2008)'
_computing_structure_refinement     'SHELXTL (Sheldrick, 2008)'
_computing_molecular_graphics     'SHELXTL (Sheldrick, 2008)'
_computing_publication_material     'SHELXTL (Sheldrick, 2008)'
loop_
    _atom_site_type_symbol
    _atom_site_label
    _atom_site_fract_x
    _atom_site_fract_y
    _atom_site_fract_z
    _atom_site_U_iso_or_equiv
    _atom_site_adp_type
    _atom_site_calc_flag
    _atom_site_refinement_flags
    _atom_site_occupancy
    _atom_site_disorder_assembly
    _atom_site_disorder_group
    C C1 0.50194(13) 0.23897(10) 0.53260(16) 0.0523(4) Uani d . 1 . .
    C C2 0.61170(14) 0.25413(11) 0.53679(18) 0.0622(5) Uani d . 1 . .
    H H2 0.6488 0.3003 0.5819 0.075 Uiso calc R 1 . .
    C C3 0.66137(14) 0.19987(12) 0.47360(18) 0.0626(5) Uani d . 1 . .
    H H3 0.7339 0.2085 0.4743 0.075 Uiso calc R 1 . .
    C C4 0.60421(12) 0.12976(10) 0.40609(16) 0.0524(4) Uani d . 1 . .
    C C5 0.49508(11) 0.12005(9) 0.40882(14) 0.0449(4) Uani d . 1 . .
    C C6 0.65165(13) 0.07031(12) 0.33719(18) 0.0643(5) Uani d . 1 . .
    H H6 0.7239 0.0769 0.3353 0.077 Uiso calc R 1 . .
    C C7 0.59392(14) 0.00485(12) 0.27477(19) 0.0646(5) Uani d . 1 . .
    H H7 0.6268 -0.0333 0.2301 0.078 Uiso calc R 1 . .
    C C8 0.43337(11) 0.04990(9) 0.34246(15) 0.0441(4) Uani d . 1 . .
    C C9 0.48333(12) -0.00739(10) 0.27554(16) 0.0516(4) Uani d . 1 . .
    C C10 0.42012(14) -0.07576(11) 0.21217(17) 0.0600(4) Uani d . 1 . .
    H H10 0.4501 -0.1146 0.1653 0.072 Uiso calc R 1 . .
    C C11 0.31631(14) -0.08512(10) 0.21916(17) 0.0579(4) Uani d . 1 . .
    H H11 0.2737 -0.1300 0.1780 0.069 Uiso calc R 1 . .
    C C12 0.27507(12) -0.02471(10) 0.29082(16) 0.0486(4) Uani d . 1 . .
    C C13 0.12405(13) 0.01882(12) 0.37343(18) 0.0623(5) Uani d . 1 . .
    H H13A 0.1829 0.0488 0.4413 0.075 Uiso calc R 1 . .
    H H13B 0.0830 -0.0100 0.4276 0.075 Uiso calc R 1 . .
    C C14 0.04897(11) 0.07741(10) 0.27374(18) 0.0542(4) Uani d . 1 . .
    C C15 0.03967(13) 0.08218(11) 0.12927(18) 0.0610(5) Uani d . 1 . .
    H H15 0.0832 0.0492 0.0906 0.073 Uiso calc R 1 . .
    C C16 -0.03412(15) 0.13578(12) 0.0426(2) 0.0752(5) Uani d . 1 . .
    H H16 -0.0389 0.1373 -0.0545 0.090 Uiso calc R 1 . .
    C C17 -0.01738(13) 0.12956(12) 0.3232(2) 0.0675(5) Uani d . 1 . .
    H H17 -0.0141 0.1296 0.4199 0.081 Uiso calc R 1 . .
    C C18 -0.08782(15) 0.18100(14) 0.2280(3) 0.0829(6) Uani d . 1 . .
    H H18 -0.1313 0.2155 0.2639 0.100 Uiso calc R 1 . .
    C C19 0.26496(12) 0.31914(10) 0.46362(16) 0.0526(4) Uani d . 1 . .
    C C20 0.13577(17) 0.31235(18) 0.2316(2) 0.0918(7) Uani d . 1 . .
    H H20 0.0968 0.2803 0.1542 0.110 Uiso calc R 1 . .
    C C21 0.20466(15) 0.27345(13) 0.34918(19) 0.0721(5) Uani d . 1 . .
    H H21 0.2103 0.2170 0.3512 0.087 Uiso calc R 1 . .
    C C22 0.17931(16) 0.43588(14) 0.3319(2) 0.0781(6) Uani d . 1 . .
    H H22 0.1710 0.4922 0.3281 0.094 Uiso calc R 1 . .
    C C23 0.25156(14) 0.40236(12) 0.4528(2) 0.0636(5) Uani d . 1 . .
    H H23 0.2914 0.4358 0.5275 0.076 Uiso calc R 1 . .
    C C24 0.34284(14) 0.28164(11) 0.59467(17) 0.0622(5) Uani d . 1 . .
    H H24A 0.3305 0.3051 0.6799 0.075 Uiso calc R 1 . .
    H H24B 0.3288 0.2236 0.5950 0.075 Uiso calc R 1 . .
    N N1 -0.09879(13) 0.18537(11) 0.0876(2) 0.0860(5) Uani d . 1 . .
    N N2 0.12073(13) 0.39253(15) 0.2202(2) 0.0891(6) Uani d . 1 . .
    N N3 0.44458(9) 0.17568(8) 0.47191(12) 0.0472(3) Uani d . 1 . .
    N N4 0.32756(9) 0.04086(7) 0.34768(12) 0.0455(3) Uani d . 1 . .
    O O1 0.17152(8) -0.03913(7) 0.29945(12) 0.0615(3) Uani d . 1 . .
    O O2 0.45550(9) 0.29496(7) 0.59879(12) 0.0660(3) Uani d . 1 . .
loop_
    _atom_site_aniso_label
    _atom_site_aniso_U_11
    _atom_site_aniso_U_22
    _atom_site_aniso_U_33
    _atom_site_aniso_U_12
    _atom_site_aniso_U_13
    _atom_site_aniso_U_23
    C1 0.0513(9) 0.0475(10) 0.0472(9) -0.0005(8) -0.0017(7) 0.0046(8)
    C2 0.0538(10) 0.0537(11) 0.0650(11) -0.0114(8) -0.0031(8) 0.0087(9)
    C3 0.0434(9) 0.0704(12) 0.0662(11) -0.0102(9) 0.0049(8) 0.0173(10)
    C4 0.0418(8) 0.0599(11) 0.0521(9) -0.0008(8) 0.0091(7) 0.0135(8)
    C5 0.0419(8) 0.0474(9) 0.0402(8) 0.0014(7) 0.0043(6) 0.0088(7)
    C6 0.0431(9) 0.0840(14) 0.0664(11) 0.0034(9) 0.0176(8) 0.0102(10)
    C7 0.0553(10) 0.0762(13) 0.0658(11) 0.0124(10) 0.0234(8) -0.0016(9)
    C8 0.0400(8) 0.0485(9) 0.0401(8) 0.0042(7) 0.0064(6) 0.0061(7)
    C9 0.0500(9) 0.0556(10) 0.0473(9) 0.0088(8) 0.0118(7) 0.0023(8)
    C10 0.0637(11) 0.0539(11) 0.0575(10) 0.0119(8) 0.0109(8) -0.0084(8)
    C11 0.0591(10) 0.0460(10) 0.0590(10) 0.0009(8) 0.0032(8) -0.0056(8)
    C12 0.0421(8) 0.0457(9) 0.0513(9) -0.0006(7) 0.0038(7) 0.0036(7)
    C13 0.0459(9) 0.0767(12) 0.0654(10) -0.0077(9) 0.0185(8) -0.0004(9)
    C14 0.0365(8) 0.0619(11) 0.0620(10) -0.0109(7) 0.0114(7) -0.0110(8)
    C15 0.0481(9) 0.0693(12) 0.0631(11) 0.0026(8) 0.0130(8) -0.0089(9)
    C16 0.0634(11) 0.0867(15) 0.0662(11) 0.0084(11) 0.0054(9) -0.0062(11)
    C17 0.0475(10) 0.0841(14) 0.0718(11) -0.0079(9) 0.0192(9) -0.0200(10)
    C18 0.0513(11) 0.0878(16) 0.1067(18) 0.0102(10) 0.0193(11) -0.0274(13)
    C19 0.0510(9) 0.0587(11) 0.0521(9) -0.0031(8) 0.0216(7) -0.0066(8)
    C20 0.0708(14) 0.122(2) 0.0703(13) -0.0159(13) 0.0028(10) -0.0075(14)
    C21 0.0717(12) 0.0748(13) 0.0633(11) -0.0110(10) 0.0107(9) -0.0086(10)
    C22 0.0615(12) 0.0805(14) 0.1001(16) 0.0159(11) 0.0363(12) 0.0180(13)
    C23 0.0602(10) 0.0630(12) 0.0709(11) 0.0037(9) 0.0246(9) -0.0052(9)
    C24 0.0737(12) 0.0593(11) 0.0532(10) -0.0022(9) 0.0184(8) -0.0102(8)
    N1 0.0628(10) 0.0889(13) 0.0937(13) 0.0183(9) 0.0047(9) -0.0108(10)
    N2 0.0573(10) 0.1221(17) 0.0853(12) 0.0093(11) 0.0178(9) 0.0238(13)
    N3 0.0450(7) 0.0455(8) 0.0446(7) -0.0008(6) 0.0038(5) 0.0012(6)
    N4 0.0408(7) 0.0447(8) 0.0469(7) 0.0008(6) 0.0070(5) 0.0016(6)
    O1 0.0450(6) 0.0579(7) 0.0769(8) -0.0079(5) 0.0111(5) -0.0047(6)
    O2 0.0624(8) 0.0551(7) 0.0686(7) -0.0029(6) 0.0017(6) -0.0150(6)
_geom_special_details
;
All e.s.d.'s (except the e.s.d. in the dihedral angle between two l.s. planes)
are estimated using the full covariance matrix. The cell e.s.d.'s are taken
into account individually in the estimation of e.s.d.'s in distances, angles
and torsion angles; correlations between e.s.d.'s in cell parameters are only
used when they are defined by crystal symmetry. An approximate (isotropic)
treatment of cell e.s.d.'s is used for estimating e.s.d.'s involving l.s.
planes.
;
loop_
    _geom_bond_atom_site_label_1
    _geom_bond_atom_site_label_2
    _geom_bond_site_symmetry_2
    _geom_bond_distance
    _geom_bond_publ_flag
    C1 N3 . 1.3041(19) ?
    C1 O2 . 1.3558(19) ?
    C1 C2 . 1.405(2) ?
    C2 C3 . 1.343(2) ?
    C2 H2 . 0.9300 ?
    C3 C4 . 1.413(2) ?
    C3 H3 . 0.9300 ?
    C4 C5 . 1.403(2) ?
    C4 C6 . 1.418(2) ?
    C5 N3 . 1.3641(19) ?
    C5 C8 . 1.433(2) ?
    C6 C7 . 1.339(2) ?
    C6 H6 . 0.9300 ?
    C7 C9 . 1.421(2) ?
    C7 H7 . 0.9300 ?
    C8 N4 . 1.3681(18) ?
    C8 C9 . 1.401(2) ?
    C9 C10 . 1.410(2) ?
    C10 C11 . 1.349(2) ?
    C10 H10 . 0.9300 ?
    C11 C12 . 1.402(2) ?
    C11 H11 . 0.9300 ?
    C12 N4 . 1.2992(18) ?
    C12 O1 . 1.3636(17) ?
    C13 O1 . 1.432(2) ?
    C13 C14 . 1.490(2) ?
    C13 H13A . 0.9700 ?
    C13 H13B . 0.9700 ?
    C14 C15 . 1.379(2) ?
    C14 C17 . 1.386(2) ?
    C15 C16 . 1.374(2) ?
    C15 H15 . 0.9300 ?
    C16 N1 . 1.322(2) ?
    C16 H16 . 0.9300 ?
    C17 C18 . 1.369(3) ?
    C17 H17 . 0.9300 ?
    C18 N1 . 1.335(3) ?
    C18 H18 . 0.9300 ?
    C19 C21 . 1.370(2) ?
    C19 C23 . 1.377(2) ?
    C19 C24 . 1.492(2) ?
    C20 N2 . 1.330(3) ?
    C20 C21 . 1.372(3) ?
    C20 H20 . 0.9300 ?
    C21 H21 . 0.9300 ?
    C22 N2 . 1.325(3) ?
    C22 C23 . 1.372(3) ?
    C22 H22 . 0.9300 ?
    C23 H23 . 0.9300 ?
    C24 O2 . 1.436(2) ?
    C24 H24A . 0.9700 ?
    C24 H24B . 0.9700 ?
loop_
    _geom_angle_atom_site_label_1
    _geom_angle_atom_site_label_2
    _geom_angle_atom_site_label_3
    _geom_angle_site_symmetry_1
    _geom_angle_site_symmetry_3
    _geom_angle
    _geom_angle_publ_flag
    N3 C1 O2 . . 119.50(14) ?
    N3 C1 C2 . . 124.64(16) ?
    O2 C1 C2 . . 115.86(15) ?
    C3 C2 C1 . . 117.91(16) ?
    C3 C2 H2 . . 121.0 ?
    C1 C2 H2 . . 121.0 ?
    C2 C3 C4 . . 120.48(15) ?
    C2 C3 H3 . . 119.8 ?
    C4 C3 H3 . . 119.8 ?
    C5 C4 C3 . . 117.10(15) ?
    C5 C4 C6 . . 119.59(15) ?
    C3 C4 C6 . . 123.31(15) ?
    N3 C5 C4 . . 122.25(14) ?
    N3 C5 C8 . . 118.29(12) ?
    C4 C5 C8 . . 119.46(14) ?
    C7 C6 C4 . . 120.99(15) ?
    C7 C6 H6 . . 119.5 ?
    C4 C6 H6 . . 119.5 ?
    C6 C7 C9 . . 121.18(16) ?
    C6 C7 H7 . . 119.4 ?
    C9 C7 H7 . . 119.4 ?
    N4 C8 C9 . . 122.16(14) ?
    N4 C8 C5 . . 118.70(13) ?
    C9 C8 C5 . . 119.14(13) ?
    C8 C9 C10 . . 117.42(14) ?
    C8 C9 C7 . . 119.64(15) ?
    C10 C9 C7 . . 122.93(15) ?
    C11 C10 C9 . . 120.31(15) ?
    C11 C10 H10 . . 119.8 ?
    C9 C10 H10 . . 119.8 ?
    C10 C11 C12 . . 117.52(15) ?
    C10 C11 H11 . . 121.2 ?
    C12 C11 H11 . . 121.2 ?
    N4 C12 O1 . . 119.88(14) ?
    N4 C12 C11 . . 125.30(14) ?
    O1 C12 C11 . . 114.82(14) ?
    O1 C13 C14 . . 112.62(14) ?
    O1 C13 H13A . . 109.1 ?
    C14 C13 H13A . . 109.1 ?
    O1 C13 H13B . . 109.1 ?
    C14 C13 H13B . . 109.1 ?
    H13A C13 H13B . . 107.8 ?
    C15 C14 C17 . . 116.50(16) ?
    C15 C14 C13 . . 122.91(15) ?
    C17 C14 C13 . . 120.58(16) ?
    C16 C15 C14 . . 119.77(17) ?
    C16 C15 H15 . . 120.1 ?
    C14 C15 H15 . . 120.1 ?
    N1 C16 C15 . . 124.57(19) ?
    N1 C16 H16 . . 117.7 ?
    C15 C16 H16 . . 117.7 ?
    C18 C17 C14 . . 119.14(17) ?
    C18 C17 H17 . . 120.4 ?
    C14 C17 H17 . . 120.4 ?
    N1 C18 C17 . . 124.95(18) ?
    N1 C18 H18 . . 117.5 ?
    C17 C18 H18 . . 117.5 ?
    C21 C19 C23 . . 117.07(17) ?
    C21 C19 C24 . . 122.29(16) ?
    C23 C19 C24 . . 120.63(15) ?
    N2 C20 C21 . . 124.7(2) ?
    N2 C20 H20 . . 117.6 ?
    C21 C20 H20 . . 117.6 ?
    C19 C21 C20 . . 119.0(2) ?
    C19 C21 H21 . . 120.5 ?
    C20 C21 H21 . . 120.5 ?
    N2 C22 C23 . . 123.7(2) ?
    N2 C22 H22 . . 118.2 ?
    C23 C22 H22 . . 118.2 ?
    C22 C23 C19 . . 119.93(18) ?
    C22 C23 H23 . . 120.0 ?
    C19 C23 H23 . . 120.0 ?
    O2 C24 C19 . . 111.04(13) ?
    O2 C24 H24A . . 109.4 ?
    C19 C24 H24A . . 109.4 ?
    O2 C24 H24B . . 109.4 ?
    C19 C24 H24B . . 109.4 ?
    H24A C24 H24B . . 108.0 ?
    C16 N1 C18 . . 115.06(17) ?
    C22 N2 C20 . . 115.61(18) ?
    C1 N3 C5 . . 117.62(13) ?
    C12 N4 C8 . . 117.24(13) ?
    C12 O1 C13 . . 118.41(12) ?
    C1 O2 C24 . . 117.13(12) ?
loop_
    _geom_torsion_atom_site_label_1
    _geom_torsion_atom_site_label_2
    _geom_torsion_atom_site_label_3
    _geom_torsion_atom_site_label_4
    _geom_torsion_site_symmetry_1
    _geom_torsion_site_symmetry_2
    _geom_torsion_site_symmetry_3
    _geom_torsion_site_symmetry_4
    _geom_torsion
    _geom_torsion_publ_flag
    N3 C1 C2 C3 . . . . 0.2(2) ?
    O2 C1 C2 C3 . . . . 179.44(14) ?
    C1 C2 C3 C4 . . . . -0.3(2) ?
    C2 C3 C4 C5 . . . . -0.1(2) ?
    C2 C3 C4 C6 . . . . 179.82(15) ?
    C3 C4 C5 N3 . . . . 0.7(2) ?
    C6 C4 C5 N3 . . . . -179.19(13) ?
    C3 C4 C5 C8 . . . . -179.77(13) ?
    C6 C4 C5 C8 . . . . 0.3(2) ?
    C5 C4 C6 C7 . . . . -0.1(2) ?
    C3 C4 C6 C7 . . . . 179.96(15) ?
    C4 C6 C7 C9 . . . . -0.1(3) ?
    N3 C5 C8 N4 . . . . -1.30(19) ?
    C4 C5 C8 N4 . . . . 179.19(12) ?
    N3 C5 C8 C9 . . . . 179.21(12) ?
    C4 C5 C8 C9 . . . . -0.3(2) ?
    N4 C8 C9 C10 . . . . 0.2(2) ?
    C5 C8 C9 C10 . . . . 179.67(13) ?
    N4 C8 C9 C7 . . . . -179.36(13) ?
    C5 C8 C9 C7 . . . . 0.1(2) ?
    C6 C7 C9 C8 . . . . 0.1(2) ?
    C6 C7 C9 C10 . . . . -179.45(16) ?
    C8 C9 C10 C11 . . . . -1.1(2) ?
    C7 C9 C10 C11 . . . . 178.44(15) ?
    C9 C10 C11 C12 . . . . 0.1(2) ?
    C10 C11 C12 N4 . . . . 2.1(2) ?
    C10 C11 C12 O1 . . . . -177.47(13) ?
    O1 C13 C14 C15 . . . . -8.9(2) ?
    O1 C13 C14 C17 . . . . 169.93(14) ?
    C17 C14 C15 C16 . . . . -1.1(2) ?
    C13 C14 C15 C16 . . . . 177.76(15) ?
    C14 C15 C16 N1 . . . . 0.5(3) ?
    C15 C14 C17 C18 . . . . 0.8(2) ?
    C13 C14 C17 C18 . . . . -178.10(16) ?
    C14 C17 C18 N1 . . . . 0.2(3) ?
    C23 C19 C21 C20 . . . . 0.4(2) ?
    C24 C19 C21 C20 . . . . -179.17(16) ?
    N2 C20 C21 C19 . . . . -1.4(3) ?
    N2 C22 C23 C19 . . . . -1.0(3) ?
    C21 C19 C23 C22 . . . . 0.7(2) ?
    C24 C19 C23 C22 . . . . -179.74(15) ?
    C21 C19 C24 O2 . . . . 106.35(17) ?
    C23 C19 C24 O2 . . . . -73.16(19) ?
    C15 C16 N1 C18 . . . . 0.5(3) ?
    C17 C18 N1 C16 . . . . -0.8(3) ?
    C23 C22 N2 C20 . . . . 0.1(3) ?
    C21 C20 N2 C22 . . . . 1.1(3) ?
    O2 C1 N3 C5 . . . . -178.81(12) ?
    C2 C1 N3 C5 . . . . 0.4(2) ?
    C4 C5 N3 C1 . . . . -0.9(2) ?
    C8 C5 N3 C1 . . . . 179.62(12) ?
    O1 C12 N4 C8 . . . . 176.56(12) ?
    C11 C12 N4 C8 . . . . -2.9(2) ?
    C9 C8 N4 C12 . . . . 1.7(2) ?
    C5 C8 N4 C12 . . . . -177.73(12) ?
    N4 C12 O1 C13 . . . . -0.8(2) ?
    C11 C12 O1 C13 . . . . 178.80(13) ?
    C14 C13 O1 C12 . . . . 97.39(15) ?
    N3 C1 O2 C24 . . . . -1.5(2) ?
    C2 C1 O2 C24 . . . . 179.22(13) ?
    C19 C24 O2 C1 . . . . -88.63(16) ?
data_global
_journal_date_recd_electronic     2009-09-14
_journal_date_accepted     2009-09-21
_journal_name_full     'Acta Crystallographica, Section E'
_journal_year     2009
_journal_volume     65
_journal_issue     10
_journal_page_first     o2549
_journal_page_last     o2549
_journal_paper_category     QO
_journal_coeditor_code     LH2907
_publ_contact_author
;
      Zhang Shi Guo
      Department of Chemistry and Chemical Engineering
      Institute of Materials Chemistry
      Binzhou University
      Binzhou 256603
      People's Republic of China
;
_publ_contact_author_email     zhangshiguo1970@yahoo.com.cn
_publ_contact_author_fax     '86 534 3190038'
_publ_contact_author_phone     '86 534 3190038'
_publ_section_title
;
2,9-Bis(4-pyridylmethoxy)-1,10-phenanthroline
;
loop_
    _publ_author_name
    _publ_author_address
    'Zhang, Shi Guo'
;     Department of Chemistry and Chemical Engineering
      Institute of Materials Chemistry
      Binzhou University
      Binzhou 256603
      People's Republic of China
;
    'Xie, Long Miao'
;     Department of Chemistry
      Shandong Normal University
      Jinan 250014
      People's Republic of China
;
    'Li, Hong'
;     Department of Chemistry and Chemical Engineering
      Institute of Materials Chemistry
      Binzhou University
      Binzhou 256603
      People's Republic of China
;
