# Supplementary material for: 2,9-Bis(4-pyridylmeth­oxy)-1,10-phenanthroline
Source: Acta Crystallogr Sect E Struct Rep Online. 2009 Sep 26;65(Pt 10):o2549. doi: 10.1107/S1600536809038318 (PMC2970499; doi:10.1107/S1600536809038318)
Supplement: Supplementary file 2 [file e-65-o2549-Isup2.hkl]

# 
# h,k,l, Fc-squared, Fo-squared, sigma(Fo-squared) and status flag 
# 
data_I
_shelx_title ' 81230f in P2(1)/c' 
_shelx_refln_list_code          4 
_shelx_F_calc_maximum      176.19 
_exptl_crystal_F_000       824.00 
_reflns_d_resolution_high  0.8303 
 
loop_ 
 _symmetry_equiv_pos_as_xyz 
 'x, y, z' 
 '-x, y+1/2, -z+1/2' 
 '-x, -y, -z' 
 'x, -y-1/2, z-1/2' 
 
_cell_length_a    12.7009 
_cell_length_b    16.4181 
_cell_length_c     9.7443 
_cell_angle_alpha  90.000 
_cell_angle_beta  107.535 
_cell_angle_gamma  90.000 
 
_shelx_F_squared_multiplier     1.000 
 
loop_ 
 _refln_index_h 
 _refln_index_k 
 _refln_index_l 
 _refln_F_squared_calc 
 _refln_F_squared_meas 
 _refln_F_squared_sigma 
 _refln_observed_status 
   1   0   0     4122.87     3379.81     83.02 o 
   2   0   0     4569.58     4491.56     59.55 o 
   3   0   0       21.15       20.02      3.45 o 
   4   0   0      788.05      788.47     11.83 o 
   5   0   0      946.06      999.89     14.97 o 
   6   0   0      416.82      423.30      9.20 o 
   7   0   0       60.72       56.21      2.50 o 
   8   0   0        4.47        7.59      4.66 o 
   9   0   0        3.61        1.88      1.60 o 
  10   0   0       20.40       22.54      3.53 o 
  11   0   0       40.04       29.67      3.79 o 
  12   0   0       96.98       83.88      6.54 o 
  13   0   0      409.07      396.13     20.26 o 
  14   0   0       53.71       61.21      8.83 o 
   1   1   0     1191.72     1113.00     12.65 o 
   2   1   0      796.99      713.40      7.88 o 
   3   1   0     1765.34     1712.04     18.06 o 
   4   1   0     3927.56     3833.98     39.41 o 
   5   1   0     1059.41     1141.10     12.84 o 
   6   1   0     1555.76     1650.65     16.91 o 
   7   1   0      570.71      606.92      7.41 o 
   8   1   0      102.57      107.48      2.95 o 
   9   1   0      243.46      255.03      5.96 o 
  10   1   0       22.90       21.36      2.18 o 
  11   1   0       62.34       57.79      3.37 o 
  12   1   0        8.52        6.05      1.99 o 
  13   1   0      189.51      169.72      8.91 o 
  14   1   0       21.15       29.60      5.42 o 
   0   2   0      987.07     1033.34     24.55 o 
   1   2   0      522.87      487.16      6.24 o 
   2   2   0      698.07      711.55     10.87 o 
   3   2   0       18.35       18.85      0.74 o 
   4   2   0       29.83       28.30      0.97 o 
   5   2   0      236.11      227.30      3.48 o 
   6   2   0      165.59      165.66      2.93 o 
   7   2   0      776.87      779.62      9.69 o 
   8   2   0      243.04      280.74      5.22 o 
   9   2   0      292.69      308.96      6.72 o 
  10   2   0        5.35        7.06      1.51 o 
  11   2   0      100.14       94.47      3.96 o 
  12   2   0       19.16       22.49      3.51 o 
  13   2   0       67.54       64.65      6.19 o 
  14   2   0        6.99        8.42      2.83 o 
   1   3   0      174.45      135.74      3.40 o 
   2   3   0     4581.87     4504.99     45.94 o 
   3   3   0      728.02      755.92     10.02 o 
   4   3   0     1117.53     1199.77     13.40 o 
   5   3   0       49.99       53.96      1.41 o 
   6   3   0       17.38       17.47      1.42 o 
   7   3   0      369.75      342.88      6.32 o 
   8   3   0        0.32       -0.01      0.86 o 
   9   3   0       22.76       25.97      1.91 o 
  10   3   0        9.35        7.49      1.61 o 
  11   3   0        0.54        0.97      1.33 o 
  12   3   0       15.14       12.74      2.23 o 
  13   3   0        0.68        2.75      2.42 o 
  14   3   0       13.59       15.41      3.72 o 
   0   4   0     1153.59     1093.03     27.16 o 
   1   4   0     7091.41     7216.28    115.40 o 
   2   4   0     2092.27     2005.80     27.20 o 
   3   4   0     2339.68     2430.49     25.70 o 
   4   4   0     1050.26     1090.97     12.52 o 
   5   4   0       54.39       54.41      1.56 o 
   6   4   0      261.55      269.08      5.30 o 
   7   4   0      164.90      156.25      4.04 o 
   8   4   0       54.37       61.43      2.75 o 
   9   4   0       12.40       11.63      1.64 o 
  10   4   0       12.59       13.51      2.06 o 
  11   4   0       26.11       23.12      2.40 o 
  12   4   0       11.19        7.37      1.86 o 
  13   4   0        0.12        0.16      2.09 o 
  14   4   0       17.72       19.14      4.03 o 
   1   5   0      176.96      170.55     10.82 o 
   2   5   0     1276.08     1202.66     29.52 o 
   3   5   0      956.54      921.77     10.91 o 
   4   5   0     1287.97     1315.43     15.00 o 
   5   5   0      236.32      229.40      3.91 o 
   6   5   0      628.91      649.37      9.17 o 
   7   5   0      274.93      279.46      5.82 o 
   8   5   0       32.52       33.38      2.31 o 
   9   5   0       18.51       19.60      2.07 o 
  10   5   0      381.94      378.16      9.19 o 
  11   5   0       20.78       22.45      2.53 o 
  12   5   0        0.88        0.95      1.69 o 
  13   5   0        3.30        2.51      2.67 o 
  14   5   0        0.01       -1.33      3.01 o 
   0   6   0      353.54      365.47     11.92 o 
   1   6   0      111.90       90.20      3.48 o 
   2   6   0      238.29      241.18      6.25 o 
   3   6   0      854.45      929.24     12.47 o 
   4   6   0       59.46       51.80      2.37 o 
   5   6   0      551.91      543.16      7.51 o 
   6   6   0      467.19      456.54      8.03 o 
   7   6   0      457.60      446.66      8.13 o 
   8   6   0       72.93       73.78      3.14 o 
   9   6   0       81.97       77.49      3.47 o 
  10   6   0       14.19       18.59      2.28 o 
  11   6   0      163.62      170.04      6.27 o 
  12   6   0        0.21        1.55      1.80 o 
  13   6   0       14.78       17.70      3.27 o 
   1   7   0        0.46        3.21      1.10 o 
   2   7   0     4881.43     5293.94    215.49 o 
   3   7   0      531.56      627.26     19.27 o 
   4   7   0      375.45      394.25      6.75 o 
   5   7   0       49.09       54.10      2.06 o 
   6   7   0       85.57       92.48      3.34 o 
   7   7   0       67.65       68.97      3.13 o 
   8   7   0       44.87       52.27      2.99 o 
   9   7   0        0.27        3.81      1.71 o 
  10   7   0      193.41      189.34      5.64 o 
  11   7   0        0.60        3.35      1.98 o 
  12   7   0        5.35        5.76      2.27 o 
  13   7   0       25.67       34.21      4.98 o 
   0   8   0     1098.37     1211.73     32.43 o 
   1   8   0      142.78      158.16      5.42 o 
   2   8   0      936.53     1056.41     20.50 o 
   3   8   0       62.72       88.37      3.95 o 
   4   8   0      590.06      637.94     12.48 o 
   5   8   0      127.84      115.25      3.40 o 
   6   8   0       80.08       76.42      3.16 o 
   7   8   0       71.15       78.71      3.45 o 
   8   8   0     1636.09     1552.92     30.28 o 
   9   8   0      500.88      508.00      9.91 o 
  10   8   0      620.17      654.61     12.00 o 
  11   8   0      237.18      270.58      8.31 o 
  12   8   0        7.96       20.34      5.76 o 
  13   8   0        5.83        6.59      5.12 o 
   1   9   0      229.40      248.08      7.39 o 
   2   9   0      140.85      150.49      5.51 o 
   3   9   0       36.25       35.63      2.90 o 
   4   9   0      525.96      570.11     10.84 o 
   5   9   0     1255.72     1223.78     39.45 o 
   6   9   0      137.18      126.02      4.88 o 
   7   9   0       61.46       60.04      3.35 o 
   8   9   0     1078.51     1053.96     16.42 o 
   9   9   0      411.92      423.11     10.15 o 
  10   9   0      227.56      265.81      7.16 o 
  11   9   0       55.40       57.94      7.52 o 
  12   9   0        0.12       -2.23      3.58 o 
   0  10   0      376.02      383.86     14.39 o 
   1  10   0        7.73        5.64      1.72 o 
   2  10   0       18.98       13.13      2.09 o 
   3  10   0        8.12        7.32      1.82 o 
   4  10   0       15.06       16.56      1.99 o 
   5  10   0      588.50      574.13     13.37 o 
   6  10   0       91.90       85.57      7.86 o 
   7  10   0        0.23       -0.35      1.75 o 
   8  10   0       67.72       75.14      6.82 o 
   9  10   0       39.38       42.51      3.42 o 
  10  10   0       23.11       29.73      3.74 o 
  11  10   0        4.67       10.88      2.65 o 
  12  10   0        1.49        0.05      3.80 o 
   1  11   0        8.00       10.44      2.18 o 
   2  11   0      165.77      152.78      6.15 o 
   3  11   0       89.31       98.68      4.88 o 
   4  11   0       28.10       28.68      2.62 o 
   5  11   0      122.14      133.06      6.67 o 
   6  11   0       96.73      106.44      7.24 o 
   7  11   0       58.13       65.14      5.69 o 
   8  11   0      124.21      114.32      5.51 o 
   9  11   0        8.23       15.61      3.42 o 
  10  11   0       58.75       71.84      9.52 o 
  11  11   0        8.10        6.40      3.07 o 
  12  11   0        3.14        1.33      3.91 o 
   0  12   0       27.19       17.73      4.02 o 
   1  12   0        0.26        0.88      1.51 o 
   2  12   0       41.01       44.81      4.52 o 
   3  12   0        3.35        4.32      1.85 o 
   4  12   0        5.70        5.39      1.72 o 
   5  12   0        9.49        9.10      2.80 o 
   6  12   0      254.68      263.27     28.89 o 
   7  12   0        0.00        1.97      2.49 o 
   8  12   0       21.15       27.08      4.39 o 
   9  12   0       41.24       34.65      4.74 o 
  10  12   0        0.59        5.31      3.69 o 
  11  12   0       33.31       37.73      5.30 o 
   1  13   0       13.58       17.34      4.18 o 
   2  13   0       60.68       57.58      5.49 o 
   3  13   0        2.73        2.83      2.07 o 
   4  13   0       11.43       10.73      2.22 o 
   5  13   0       20.62       20.39      3.71 o 
   6  13   0       26.72       25.14      4.02 o 
   7  13   0       16.83       11.17      3.23 o 
   8  13   0       40.28       36.02      4.91 o 
   9  13   0       78.43       72.46      6.56 o 
  10  13   0       53.21       55.93      6.19 o 
   0  14   0       18.64       20.53      5.08 o 
   1  14   0        0.39       -1.74      1.74 o 
   2  14   0      112.18       98.97     11.57 o 
   3  14   0       96.87      101.82     12.35 o 
   4  14   0        0.24       -1.50      1.50 o 
   5  14   0      108.46       99.25      9.56 o 
   6  14   0       25.78       33.09      4.64 o 
   7  14   0       22.02       19.02      8.15 o 
   8  14   0       30.85       28.15      4.63 o 
   9  14   0        0.01        1.34      2.82 o 
  10  14   0        6.14       10.94      5.58 o 
   1  15   0       14.23       11.02      4.49 o 
   2  15   0      209.70      219.52      8.98 o 
   3  15   0       35.41       31.40      4.22 o 
   4  15   0       11.95        8.82      3.58 o 
   5  15   0       25.84       28.32      4.40 o 
   6  15   0      151.77      122.00     10.62 o 
   7  15   0        2.31        5.27      3.00 o 
   8  15   0        0.21        2.06      2.76 o 
   9  15   0        4.98        2.41      3.08 o 
   0  16   0       70.39       61.26      7.82 o 
   1  16   0       49.46       49.08      5.17 o 
   2  16   0      258.37      266.59     23.11 o 
   3  16   0       35.48       34.05      4.52 o 
   4  16   0        0.07       -1.23      2.13 o 
   5  16   0        3.45        3.94      2.56 o 
   6  16   0       12.27       20.28      6.12 o 
   7  16   0        7.05        5.41      3.56 o 
   8  16   0       20.60       30.64      6.67 o 
   1  17   0      121.83      120.67      7.33 o 
   2  17   0      260.01      273.69     26.98 o 
   3  17   0       31.92       33.80      4.65 o 
   4  17   0        4.13        4.30      2.85 o 
   5  17   0        0.61        0.07      2.54 o 
   6  17   0        0.65        1.12      3.80 o 
   7  17   0        2.70        7.58      3.29 o 
   0  18   0       43.54       53.57      8.31 o 
   1  18   0       19.01       29.42      4.74 o 
   2  18   0        2.25        3.72      2.91 o 
   3  18   0       84.24       87.08     10.70 o 
   4  18   0        1.52        0.95      2.73 o 
   5  18   0        1.45        3.96      2.86 o 
   6  18   0        0.17        1.53      2.83 o 
   1  19   0       10.19        6.43      3.24 o 
   2  19   0        6.44       -1.07      2.82 o 
   3  19   0        0.00        0.76      2.82 o 
   4  19   0        2.36       -0.33      2.94 o 
 -14   1   1       66.78       65.40      4.20 o 
 -13   1   1        1.01        0.45      1.56 o 
 -12   1   1       53.26       48.34      3.99 o 
 -11   1   1        7.88        7.04      1.67 o 
 -10   1   1       33.11       32.82      2.57 o 
  -9   1   1       97.03       95.54      3.51 o 
  -8   1   1       15.22       12.29      1.22 o 
  -7   1   1     1903.75     2162.05     24.66 o 
  -6   1   1     2424.32     2677.12     28.39 o 
  -5   1   1     1795.10     1894.72     24.16 o 
  -4   1   1     2049.85     2061.42     23.64 o 
  -3   1   1      121.64      102.36      1.96 o 
  -2   1   1     2914.27     2824.97     29.03 o 
  -1   1   1     8932.26     8340.77    119.89 o 
   0   1   1     1397.52     1438.04     15.40 o 
   1   1   1      630.94      587.65      7.40 o 
   2   1   1       57.04       57.56      1.16 o 
   3   1   1      287.21      266.17      3.44 o 
   4   1   1      587.76      568.68      6.51 o 
   5   1   1      511.31      560.07      6.65 o 
   6   1   1        6.08        8.85      0.86 o 
   7   1   1     1796.38     1996.75     20.54 o 
   8   1   1       66.25       61.46      2.40 o 
   9   1   1       11.94       12.22      1.69 o 
  10   1   1       13.02       13.45      1.95 o 
  11   1   1      109.09      109.19      6.72 o 
  12   1   1        0.28       -0.58      3.76 o 
  13   1   1       12.78        9.93      3.14 o 
  14   1   1        0.19        0.88      2.82 o 
 -14   2   1       17.09       17.54      2.58 o 
 -13   2   1       57.83       58.62      3.83 o 
 -12   2   1        0.22        0.06      1.38 o 
 -11   2   1        3.99        3.33      1.48 o 
 -10   2   1       26.28       21.04      2.18 o 
  -9   2   1       36.54       39.72      2.91 o 
  -8   2   1      112.32      108.30      3.25 o 
  -7   2   1      425.86      400.51      6.90 o 
  -6   2   1      493.21      501.49      7.78 o 
  -5   2   1       58.77       64.71      3.91 o 
  -4   2   1      320.07      325.12      5.13 o 
  -3   2   1    16098.33    14974.68    151.84 o 
  -2   2   1    18373.50    15804.36    160.88 o 
  -1   2   1     1584.97     1604.85     18.56 o 
   0   2   1     1602.79     1549.59     25.79 o 
   1   2   1     2448.07     2232.14     37.73 o 
   2   2   1     3710.70     3702.77     37.94 o 
   3   2   1      245.15      243.04      3.51 o 
   4   2   1      535.42      557.79      6.95 o 
   5   2   1        4.79        4.01      0.63 o 
   6   2   1      265.55      279.11      4.20 o 
   7   2   1      819.67      885.10     10.23 o 
   8   2   1       23.84       26.59      1.78 o 
   9   2   1      152.05      149.17      4.47 o 
  10   2   1      162.38      159.36      5.59 o 
  11   2   1       18.28       22.95      5.77 o 
  12   2   1        0.01        2.82      3.27 o 
  13   2   1        8.15       14.46      3.65 o 
  14   2   1       10.73        9.27      3.18 o 
 -14   3   1        3.85        6.42      2.92 o 
 -13   3   1       64.42       61.51      3.95 o 
 -12   3   1       34.49       40.77      3.22 o 
 -11   3   1        0.37       -0.22      1.22 o 
 -10   3   1       30.81       35.20      3.57 o 
  -9   3   1        5.26        5.55      1.33 o 
  -8   3   1        0.79        3.01      1.03 o 
  -7   3   1       61.64       53.11      2.47 o 
  -6   3   1       80.13       88.99      2.71 o 
  -5   3   1      173.58      180.91      3.77 o 
  -4   3   1      876.27      895.25     11.80 o 
  -3   3   1      457.27      476.82      7.74 o 
  -2   3   1    11942.70    11196.34    124.07 o 
  -1   3   1     1547.46     1500.33     22.10 o 
   0   3   1     3428.11     3246.82     52.81 o 
   1   3   1    15434.55    14287.99    188.28 o 
   2   3   1     2537.36     2492.02     32.73 o 
   3   3   1      909.25      876.45     12.17 o 
   4   3   1      484.44      497.33      6.48 o 
   5   3   1      581.60      615.30      7.86 o 
   6   3   1     1086.06     1178.54     13.80 o 
   7   3   1        0.52        2.37      0.88 o 
   8   3   1       14.20       12.26      1.40 o 
   9   3   1       31.20       34.93      2.22 o 
  10   3   1       12.03        9.29      1.78 o 
  11   3   1       66.20       79.00      9.33 o 
  12   3   1        2.94        4.99      2.59 o 
  13   3   1        1.88        3.32      2.52 o 
 -14   4   1        6.39        5.82      3.04 o 
 -13   4   1       39.25       42.60      4.27 o 
 -12   4   1      138.62      139.92      5.08 o 
 -11   4   1      409.56      413.36      9.98 o 
 -10   4   1       36.86       41.57      3.24 o 
  -9   4   1       23.35       20.91      2.01 o 
  -8   4   1        0.15        0.81      0.92 o 
  -7   4   1        3.89        2.99      1.01 o 
  -6   4   1       52.94       57.87      2.26 o 
  -5   4   1       45.33       45.03      1.94 o 
  -4   4   1      148.62      184.16      3.09 o 
  -3   4   1      477.73      479.93      6.12 o 
  -2   4   1     1678.16     1705.68     20.36 o 
  -1   4   1      582.70      578.50     11.18 o 
   0   4   1     1823.12     1791.71     60.53 o 
   1   4   1        8.03        6.02      1.05 o 
   2   4   1     4407.98     4276.87     86.32 o 
   3   4   1     2674.55     2949.78     31.02 o 
   4   4   1       34.39       37.67      1.67 o 
   5   4   1      172.66      173.36      3.28 o 
   6   4   1      163.11      173.70      3.42 o 
   7   4   1      254.78      258.86      5.43 o 
   8   4   1      183.17      166.25      4.03 o 
   9   4   1        0.16        2.92      1.12 o 
  10   4   1      293.03      291.95     11.90 o 
  11   4   1      125.46      128.31      7.33 o 
  12   4   1       21.70       15.42      3.54 o 
  13   4   1       32.90       28.37      4.66 o 
 -14   5   1        0.77        0.70      3.77 o 
 -13   5   1        8.95        5.55      2.22 o 
 -12   5   1       36.28       36.50      3.46 o 
 -11   5   1      102.05      102.67      4.84 o 
 -10   5   1       17.39       16.48      2.46 o 
  -9   5   1      339.55      319.57      6.79 o 
  -8   5   1        5.35        9.07      1.54 o 
  -7   5   1        2.67        2.05      0.95 o 
  -6   5   1      666.65      670.07     10.23 o 
  -5   5   1      280.34      269.88      4.30 o 
  -4   5   1      549.71      553.92      7.23 o 
  -3   5   1     1084.90     1106.72     14.84 o 
  -2   5   1       32.94       32.35      1.54 o 
  -1   5   1      117.78      109.76      3.73 o 
   0   5   1        8.58        6.11      1.07 o 
   1   5   1      189.11      145.45      8.72 o 
   2   5   1      461.72      504.36     20.34 o 
   3   5   1      141.43      139.27      2.85 o 
   4   5   1      122.13      130.43      2.82 o 
   5   5   1       60.36       65.56      2.03 o 
   6   5   1      277.33      281.63      4.77 o 
   7   5   1      178.88      169.67      4.42 o 
   8   5   1      183.41      186.97      4.84 o 
   9   5   1      360.14      362.38      7.97 o 
  10   5   1      235.72      233.45      7.53 o 
  11   5   1       17.17       20.44      2.94 o 
  12   5   1       31.09       33.44      4.69 o 
  13   5   1        3.85        5.51      2.97 o 
 -14   6   1       14.16       18.31      3.93 o 
 -13   6   1        0.71       -1.10      1.67 o 
 -12   6   1       37.69       37.74      5.63 o 
 -11   6   1        4.16        4.81      2.21 o 
 -10   6   1        3.49        2.83      1.57 o 
  -9   6   1      328.97      322.91      7.01 o 
  -8   6   1        0.34        1.19      1.15 o 
  -7   6   1     1011.75     1005.65     14.63 o 
  -6   6   1      486.48      511.63      8.59 o 
  -5   6   1     1226.73     1252.97     14.69 o 
  -4   6   1     1225.50     1329.24     17.08 o 
  -3   6   1     2195.56     2356.32     28.30 o 
  -2   6   1      225.49      189.40      7.31 o 
  -1   6   1     1601.42     1639.73     28.88 o 
   0   6   1       18.42       18.20      1.82 o 
   1   6   1       76.56       82.67      3.43 o 
   2   6   1       80.51       88.50      5.49 o 
   3   6   1      130.71      123.68      9.38 o 
   4   6   1      710.44      660.24      8.76 o 
   5   6   1      925.66      915.25     11.51 o 
   6   6   1      250.26      231.95      4.36 o 
   7   6   1      247.13      253.08      5.75 o 
   8   6   1      168.74      163.04      7.03 o 
   9   6   1     1260.11     1196.22     32.68 o 
  10   6   1      258.73      239.05      8.75 o 
  11   6   1       19.23       18.35      2.84 o 
  12   6   1        5.67        6.48      2.70 o 
  13   6   1        0.36       -0.48      2.09 o 
 -13   7   1       18.56       29.14      4.38 o 
 -12   7   1       17.08       16.97      3.69 o 
 -11   7   1        0.01        3.37      4.20 o 
 -10   7   1      423.99      420.69     12.50 o 
  -9   7   1       91.08       98.52      4.05 o 
  -8   7   1      332.90      336.21      7.18 o 
  -7   7   1      244.97      243.41      5.68 o 
  -6   7   1        4.24        4.91      1.21 o 
  -5   7   1      866.98      919.67     12.87 o 
  -4   7   1       22.39       20.29      1.57 o 
  -3   7   1      615.03      645.95      9.68 o 
  -2   7   1      704.13      718.73     14.68 o 
  -1   7   1       88.66       94.00      3.91 o 
   0   7   1     1708.48     1769.11     31.45 o 
   1   7   1      195.40      204.90      9.35 o 
   2   7   1     1818.02     1927.70     38.44 o 
   3   7   1     2734.74     2951.91     50.24 o 
   4   7   1       20.42       21.16      2.02 o 
   5   7   1      382.51      369.11      6.00 o 
   6   7   1      412.53      388.17     10.34 o 
   7   7   1       21.57       22.10      2.09 o 
   8   7   1      154.54      135.88      4.77 o 
   9   7   1       16.17       24.98      2.57 o 
  10   7   1       62.35       54.73      4.57 o 
  11   7   1        6.46       10.65      2.50 o 
  12   7   1        0.35        0.55      2.09 o 
  13   7   1        1.70        2.89      2.74 o 
 -13   8   1        0.19        0.72      2.64 o 
 -12   8   1       55.04       47.95      5.31 o 
 -11   8   1      185.56      195.95     17.45 o 
 -10   8   1      435.74      459.49     10.97 o 
  -9   8   1      776.48      782.84     13.52 o 
  -8   8   1      142.77      137.09      4.57 o 
  -7   8   1      363.67      341.51      8.71 o 
  -6   8   1      166.62      153.47      5.14 o 
  -5   8   1       12.11       15.96      1.55 o 
  -4   8   1      298.25      344.75     11.03 o 
  -3   8   1      210.93      222.16      5.62 o 
  -2   8   1      358.80      385.87      9.84 o 
  -1   8   1      494.68      488.67     16.13 o 
   0   8   1        8.62       10.13      1.74 o 
   1   8   1      901.83     1003.68     19.82 o 
   2   8   1       84.45       85.02      3.94 o 
   3   8   1       36.55       32.94      2.62 o 
   4   8   1      414.14      406.69      8.37 o 
   5   8   1      106.63       95.33      3.54 o 
   6   8   1        7.89        6.95      1.50 o 
   7   8   1       47.64       49.14      3.00 o 
   8   8   1      138.38      143.82      4.81 o 
   9   8   1       76.03       81.37      3.88 o 
  10   8   1        0.23       -0.27      2.18 o 
  11   8   1       16.41       20.15      3.14 o 
  12   8   1        4.48        6.65      2.83 o 
 -13   9   1       14.83       25.53      4.55 o 
 -12   9   1        5.69        5.89      3.22 o 
 -11   9   1       55.74       55.86      5.42 o 
 -10   9   1      512.57      524.95     12.21 o 
  -9   9   1      513.02      483.66     11.37 o 
  -8   9   1      979.11      991.54     15.62 o 
  -7   9   1       24.39       27.85      3.80 o 
  -6   9   1      157.95      153.54      5.40 o 
  -5   9   1      106.62      105.76      3.43 o 
  -4   9   1       84.26       81.02      3.44 o 
  -3   9   1        2.28        2.49      1.14 o 
  -2   9   1        5.44        2.43      1.81 o 
  -1   9   1      638.81      639.39     14.31 o 
   0   9   1       50.10       51.09      3.27 o 
   1   9   1        9.75        6.42      1.62 o 
   2   9   1       83.21       92.93      4.34 o 
   3   9   1      215.76      206.62      6.68 o 
   4   9   1      267.86      255.94      7.60 o 
   5   9   1      245.27      239.35      6.72 o 
   6   9   1       15.35       12.37      2.75 o 
   7   9   1       16.04       17.88      2.21 o 
   8   9   1       24.56       27.00      2.77 o 
   9   9   1        8.73       11.19      2.09 o 
  10   9   1        8.86       12.86      2.83 o 
  11   9   1        0.15        3.85      2.83 o 
  12   9   1        5.43        6.49      2.82 o 
 -12  10   1       12.52       10.83      4.68 o 
 -11  10   1       66.04       83.44      5.32 o 
 -10  10   1       51.76       47.18      4.20 o 
  -9  10   1      158.50      152.03      6.22 o 
  -8  10   1      108.79      113.15      6.14 o 
  -7  10   1       93.63       80.35      5.60 o 
  -6  10   1      103.58       99.45      4.51 o 
  -5  10   1       29.22       28.77      2.51 o 
  -4  10   1       77.40       81.37      6.60 o 
  -3  10   1       61.10       71.30      4.86 o 
  -2  10   1      182.05      211.05      7.20 o 
  -1  10   1      548.88      574.69     13.65 o 
   0  10   1        2.83        4.93      1.61 o 
   1  10   1      339.26      345.78      9.72 o 
   2  10   1       31.68       33.85      3.12 o 
   3  10   1      406.87      412.99     10.80 o 
   4  10   1      530.85      515.56     10.49 o 
   5  10   1       85.89       84.00      3.69 o 
   6  10   1       10.92       14.61      3.00 o 
   7  10   1      100.00       97.98      5.87 o 
   8  10   1        1.08        0.25      1.86 o 
   9  10   1        0.81        2.15      1.75 o 
  10  10   1       26.28       27.86      3.90 o 
  11  10   1       50.89       48.82      5.73 o 
  12  10   1       28.57       29.25      6.54 o 
 -12  11   1        5.51        7.50      3.50 o 
 -11  11   1       78.67       94.89      5.80 o 
 -10  11   1       37.56       42.74      4.65 o 
  -9  11   1        5.43        7.81      2.50 o 
  -8  11   1      154.92      161.27      6.95 o 
  -7  11   1       50.27       55.41      4.17 o 
  -6  11   1       65.80       61.29      5.13 o 
  -5  11   1        9.74        8.02      1.76 o 
  -4  11   1      108.12      118.07      5.40 o 
  -3  11   1        9.06       12.02      2.22 o 
  -2  11   1       83.50       82.20      7.10 o 
  -1  11   1      197.36      208.97     21.72 o 
   0  11   1      265.56      266.47      8.58 o 
   1  11   1      146.01      149.83      6.86 o 
   2  11   1        0.76       -0.28      1.27 o 
   3  11   1        4.25        4.46      2.96 o 
   4  11   1        6.46        3.47      1.89 o 
   5  11   1      368.07      367.00     12.75 o 
   6  11   1      187.18      174.04     15.38 o 
   7  11   1       43.79       51.56      5.04 o 
   8  11   1       13.48       13.08      3.18 o 
   9  11   1      111.83      104.21      6.93 o 
  10  11   1        4.54       10.03      4.39 o 
  11  11   1      100.87      106.51      7.56 o 
 -11  12   1       12.70       21.06      3.41 o 
 -10  12   1       70.45       87.82      5.60 o 
  -9  12   1        0.10        1.78      2.09 o 
  -8  12   1      142.36      138.56      7.66 o 
  -7  12   1       14.36       13.01      4.51 o 
  -6  12   1        5.08        5.20      2.55 o 
  -5  12   1       36.95       39.95      4.48 o 
  -4  12   1       57.83       62.16      3.76 o 
  -3  12   1        1.18        2.52      2.67 o 
  -2  12   1       97.22      100.85      5.36 o 
  -1  12   1        3.87        4.68      1.90 o 
   0  12   1       45.60       39.35      3.83 o 
   1  12   1        5.11        6.03      2.05 o 
   2  12   1       12.91       13.10      2.51 o 
   3  12   1      367.44      353.73     20.87 o 
   4  12   1        0.27        0.16      1.41 o 
   5  12   1      170.83      149.39      7.40 o 
   6  12   1        1.40       -0.93      2.36 o 
   7  12   1       46.59       48.33      5.16 o 
   8  12   1        9.23        8.82      3.14 o 
   9  12   1       34.70       32.77      4.74 o 
  10  12   1       32.06       27.83      4.55 o 
  11  12   1        9.48       12.12      3.67 o 
 -11  13   1        0.10        1.01      2.34 o 
 -10  13   1       10.63       16.24      4.07 o 
  -9  13   1       25.61       37.02      9.22 o 
  -8  13   1       19.32       19.66      5.53 o 
  -7  13   1        4.73        2.77      2.37 o 
  -6  13   1       68.36       54.85      5.47 o 
  -5  13   1      212.28      212.25      8.99 o 
  -4  13   1       76.31       80.88      4.26 o 
  -3  13   1      251.97      243.63      8.79 o 
  -2  13   1        4.11        2.31      2.08 o 
  -1  13   1       71.47       72.38      6.16 o 
   0  13   1      102.73      114.49     10.82 o 
   1  13   1       14.52       20.21      3.27 o 
   2  13   1       54.29       57.54      4.72 o 
   3  13   1       14.31       14.97      2.91 o 
   4  13   1      271.12      247.30      8.76 o 
   5  13   1        0.85       -0.73      3.38 o 
   6  13   1       38.75       37.72      4.72 o 
   7  13   1       17.15       20.49      4.01 o 
   8  13   1       18.86       18.58      6.33 o 
   9  13   1        1.62        1.64      2.55 o 
  10  13   1        3.11        1.19      2.96 o 
 -10  14   1        4.77        4.05      3.24 o 
  -9  14   1        9.05       13.70      4.20 o 
  -8  14   1        4.04        2.20      5.76 o 
  -7  14   1        2.03        0.17      2.36 o 
  -6  14   1        3.67        6.00      2.93 o 
  -5  14   1        0.00       -1.69      1.93 o 
  -4  14   1      140.82      131.61      6.52 o 
  -3  14   1        1.64        3.31      2.62 o 
  -2  14   1       51.58       41.89      4.41 o 
  -1  14   1      231.27      220.95      8.78 o 
   0  14   1      271.03      254.76      9.39 o 
   1  14   1      185.51      169.84      7.54 o 
   2  14   1       12.73       16.47      3.18 o 
   3  14   1       55.55       55.96      4.82 o 
   4  14   1        7.71        4.38      1.92 o 
   5  14   1      102.13       91.65     11.02 o 
   6  14   1        2.31        6.70      3.95 o 
   7  14   1        0.74       -0.31      4.01 o 
   8  14   1        0.11       -2.43      2.44 o 
   9  14   1        2.27        1.25      4.56 o 
  -9  15   1        7.59       12.56      3.88 o 
  -8  15   1      115.37      127.37      8.28 o 
  -7  15   1        0.03       -0.72      2.41 o 
  -6  15   1        0.47       -0.71      2.35 o 
  -5  15   1       19.19       20.35      3.90 o 
  -4  15   1        0.14       -1.99      1.99 o 
  -3  15   1       26.73       26.21      5.23 o 
  -2  15   1      115.22       94.34      6.25 o 
  -1  15   1       93.72      106.48      6.49 o 
   0  15   1        7.62        8.88      4.52 o 
   1  15   1       40.58       43.10      4.70 o 
   2  15   1       32.16       33.67      6.34 o 
   3  15   1       81.52       66.70     10.74 o 
   4  15   1       36.51       34.23      4.64 o 
   5  15   1      156.56      152.17      8.13 o 
   6  15   1       26.56       18.05      3.84 o 
   7  15   1       24.61       28.37      4.64 o 
   8  15   1        0.27       -0.04      2.39 o 
   9  15   1        0.00        2.33      2.95 o 
  -8  16   1       24.63       15.92      4.02 o 
  -7  16   1       68.31       67.46      8.43 o 
  -6  16   1       24.26       33.06      4.87 o 
  -5  16   1       12.54        8.72      3.09 o 
  -4  16   1       11.54       10.20      3.22 o 
  -3  16   1      115.96      114.07      5.46 o 
  -2  16   1      140.37      131.64      7.35 o 
  -1  16   1       59.57       53.19      5.31 o 
   0  16   1        0.45        3.24      2.63 o 
   1  16   1      190.27      188.08      8.66 o 
   2  16   1       72.67       75.58     11.11 o 
   3  16   1       45.62       42.89      6.29 o 
   4  16   1        9.15        6.44      2.79 o 
   5  16   1       43.41       38.79      5.10 o 
   6  16   1        4.74        5.53      4.07 o 
   7  16   1        0.56        2.13      2.62 o 
   8  16   1        0.47        1.45      3.01 o 
  -7  17   1        0.00        1.51      4.32 o 
  -6  17   1        4.22        6.58      3.31 o 
  -5  17   1        8.53        6.65      2.98 o 
  -4  17   1       94.31       87.07      8.62 o 
  -3  17   1       22.54       19.95      3.13 o 
  -2  17   1      145.78      144.13      7.90 o 
  -1  17   1        2.56       -0.07      4.14 o 
   0  17   1       48.75       46.29      9.95 o 
   1  17   1      353.03      385.70     21.09 o 
   2  17   1      149.49      158.08     13.45 o 
   3  17   1       41.10       37.10      4.96 o 
   4  17   1        7.26        9.40      3.34 o 
   5  17   1        1.32        3.36      2.72 o 
   6  17   1        4.60        1.20      2.77 o 
  -6  18   1        6.31       12.54      4.94 o 
  -5  18   1       16.28       13.73      3.83 o 
  -4  18   1       38.61       38.07      5.21 o 
  -3  18   1       22.21       17.39      3.89 o 
  -2  18   1        1.61        2.00      2.89 o 
  -1  18   1       53.84       65.66      6.24 o 
   0  18   1        0.00       -2.31      2.31 o 
   1  18   1       34.66       37.62      5.05 o 
   2  18   1        0.05        0.35      2.61 o 
   3  18   1       14.32       13.36      5.54 o 
   4  18   1        0.36        2.27      2.97 o 
   5  18   1        0.58        5.34      3.22 o 
  -4  19   1        1.29        0.38      2.85 o 
  -3  19   1        1.25        6.77      3.09 o 
  -2  19   1        3.43        1.88      4.33 o 
  -1  19   1       34.18       31.51      5.20 o 
   0  19   1        4.03        4.01      3.04 o 
   1  19   1        4.44        5.92      3.17 o 
   2  19   1        7.02       10.81      3.58 o 
   3  19   1       24.03       32.10      7.47 o 
 -15   0   2       24.81       31.50      7.12 o 
 -14   0   2        0.00        1.62      2.77 o 
 -13   0   2        0.35       -0.22      1.93 o 
 -12   0   2       23.24       18.42      3.38 o 
 -11   0   2       80.32       79.39      5.20 o 
 -10   0   2        0.65        1.49      1.66 o 
  -9   0   2      404.73      388.45     15.83 o 
  -8   0   2      551.43      590.96     10.39 o 
  -7   0   2      255.31      293.76      7.09 o 
  -5   0   2       19.80       17.55      1.50 o 
  -4   0   2     9472.08     9035.74    207.37 o 
  -3   0   2     5477.66     5415.15    124.65 o 
  -2   0   2     6538.53     6214.06     97.97 o 
  -1   0   2    16381.26    14346.60    446.54 o 
   0   0   2     4906.61     4926.55     65.37 o 
   1   0   2      318.02      316.06      7.62 o 
   2   0   2     9341.39     8667.96    114.69 o 
   3   0   2       72.41       86.39      2.60 o 
   4   0   2      370.16      360.95      6.55 o 
   5   0   2        0.17        0.14      0.65 o 
   6   0   2      505.32      506.39      9.21 o 
   7   0   2      572.85      583.17     10.62 o 
   8   0   2      183.28      185.57      7.09 o 
   9   0   2       88.29       89.09      8.23 o 
  10   0   2      151.41      148.42     11.08 o 
  11   0   2        7.19       14.80      4.86 o 
  12   0   2       10.80       17.03      5.13 o 
  13   0   2        5.24        5.05      3.72 o 
 -15   1   2       21.64       23.13      3.49 o 
 -14   1   2       71.58       71.93      4.95 o 
 -13   1   2        0.68        1.81      1.69 o 
 -12   1   2      181.87      162.79      5.36 o 
 -11   1   2      205.14      187.99      6.34 o 
 -10   1   2       12.12       17.72      1.98 o 
  -9   1   2       76.30       82.47      3.74 o 
  -8   1   2       18.59       14.96      1.68 o 
  -7   1   2      114.18      129.10      2.67 o 
  -6   1   2      597.27      680.22      8.42 o 
  -5   1   2     6892.39     6816.84     88.06 o 
  -4   1   2      369.64      340.35      5.97 o 
  -3   1   2      895.67      859.96     11.06 o 
  -2   1   2     5894.09     5869.44     65.56 o 
  -1   1   2      463.95      488.63      5.74 o 
   0   1   2       36.01       44.39      1.00 o 
   1   1   2      232.78      255.05      5.87 o 
   2   1   2       61.47       72.08      1.34 o 
   3   1   2      869.88      922.73      9.74 o 
   4   1   2     1409.35     1577.47     16.00 o 
   5   1   2       59.03       56.15      2.31 o 
   6   1   2      640.47      674.45      8.14 o 
   7   1   2        9.20        7.39      1.02 o 
   8   1   2       17.02       18.59      1.58 o 
   9   1   2        4.31        6.16      2.33 o 
  10   1   2      105.20      107.47      6.69 o 
  11   1   2       12.54       11.08      3.17 o 
  12   1   2        3.06        0.83      2.13 o 
  13   1   2       10.81        9.98      4.06 o 
 -15   2   2        7.57        5.68      2.36 o 
 -14   2   2       28.01       42.33      4.13 o 
 -13   2   2       62.86       54.08      3.84 o 
 -12   2   2       80.81       60.62      4.66 o 
 -11   2   2       91.46       75.54      3.64 o 
 -10   2   2        0.00        0.88      1.37 o 
  -9   2   2       44.40       52.97      3.27 o 
  -8   2   2       80.57       87.88      2.94 o 
  -7   2   2     1131.35     1231.63     16.42 o 
  -6   2   2      340.97      355.44      7.75 o 
  -5   2   2      400.11      396.54      5.35 o 
  -4   2   2       98.77       98.59      2.35 o 
  -3   2   2      245.11      207.17      3.03 o 
  -2   2   2      173.05      149.91      2.84 o 
  -1   2   2     4541.21     4675.02     47.70 o 
   0   2   2    31044.48    26332.97    266.79 o 
   1   2   2    19133.35    17528.39    201.91 o 
   2   2   2     1015.71     1066.70     12.30 o 
   3   2   2        2.56        1.82      0.64 o 
   4   2   2      184.69      183.07      2.98 o 
   5   2   2      177.54      182.10      3.14 o 
   6   2   2     1551.74     1626.55     17.09 o 
   7   2   2      419.03      428.03      8.23 o 
   8   2   2        3.02        3.97      1.07 o 
   9   2   2      285.55      285.22     10.78 o 
  10   2   2        6.62        6.53      2.59 o 
  11   2   2       36.56       39.38      4.93 o 
  12   2   2       20.62       22.05      4.17 o 
  13   2   2       59.20       70.04      7.00 o 
 -14   3   2        5.28        4.00      2.11 o 
 -13   3   2       42.47       36.04      3.75 o 
 -12   3   2      131.41      127.64      4.79 o 
 -11   3   2        5.64        2.54      1.74 o 
 -10   3   2       23.19       28.32      3.00 o 
  -9   3   2       50.33       51.86      2.56 o 
  -8   3   2       29.77       33.59      2.06 o 
  -7   3   2       84.43       85.61      2.82 o 
  -6   3   2      165.44      164.85      3.75 o 
  -5   3   2      894.10      987.70     11.44 o 
  -4   3   2     1096.37     1107.86     18.52 o 
  -3   3   2      154.96      151.89      2.51 o 
  -2   3   2      640.92      657.45     10.13 o 
  -1   3   2     1789.38     1833.07     21.60 o 
   0   3   2    13319.25    13002.72    554.23 o 
   1   3   2    16961.84    16067.71    211.97 o 
   2   3   2     4514.64     4483.07     61.02 o 
   3   3   2     1795.39     1965.63     19.62 o 
   4   3   2       38.52       32.30      1.31 o 
   5   3   2        2.25        2.95      0.68 o 
   6   3   2       77.46       83.40      2.24 o 
   7   3   2        4.80        5.82      1.33 o 
   8   3   2        2.51        2.84      1.21 o 
   9   3   2      114.36      103.54     11.15 o 
  10   3   2       25.65       28.74      4.30 o 
  11   3   2        1.15        0.39      4.43 o 
  12   3   2      104.31       96.53      9.83 o 
  13   3   2       44.40       44.45      5.89 o 
 -14   4   2        6.91        4.96      2.17 o 
 -13   4   2        0.00       -1.06      1.65 o 
 -12   4   2       14.49       11.01      3.61 o 
 -11   4   2      133.81      124.45      5.16 o 
 -10   4   2       11.21       10.51      2.04 o 
  -9   4   2      307.43      303.37      6.59 o 
  -8   4   2       63.64       68.41      2.76 o 
  -7   4   2       21.69       24.96      2.56 o 
  -6   4   2        2.49        0.78      0.75 o 
  -5   4   2        5.15        7.56      0.75 o 
  -4   4   2      578.77      589.70      7.43 o 
  -3   4   2        9.93        7.91      0.88 o 
  -2   4   2        8.04        9.15      0.91 o 
  -1   4   2     1193.30     1126.84     14.11 o 
   0   4   2      323.17      325.88     12.60 o 
   1   4   2     3239.98     3371.71    180.61 o 
   2   4   2      487.55      441.89      9.84 o 
   3   4   2      855.16      919.64     17.12 o 
   4   4   2      755.19      828.50     10.21 o 
   5   4   2      482.89      473.65      6.31 o 
   6   4   2      168.83      181.46      3.46 o 
   7   4   2       95.25       92.70      2.89 o 
   8   4   2      181.41      179.41      5.03 o 
   9   4   2       29.20       30.61      3.22 o 
  10   4   2       50.66       58.10      8.64 o 
  11   4   2       22.00       22.71      5.30 o 
  12   4   2       10.38       11.05      3.24 o 
  13   4   2        6.22        6.28      2.77 o 
 -14   5   2        1.33        4.39      2.19 o 
 -13   5   2        3.58        1.59      2.49 o 
 -12   5   2        0.94        1.36      2.44 o 
 -11   5   2        0.85        2.95      3.48 o 
 -10   5   2       17.75       14.70      2.49 o 
  -9   5   2      595.78      591.65     10.17 o 
  -8   5   2       74.63       75.05      2.94 o 
  -7   5   2        2.79        2.98      1.03 o 
  -6   5   2       71.45       68.70      2.40 o 
  -5   5   2      691.18      752.61      9.41 o 
  -4   5   2      645.33      669.39     12.61 o 
  -3   5   2      175.91      156.35      3.42 o 
  -2   5   2      318.81      288.88      5.00 o 
  -1   5   2      618.24      562.41     11.67 o 
   0   5   2       52.81       35.81      5.54 o 
   1   5   2        2.55        0.53      0.87 o 
   2   5   2     1446.69     1612.68     24.02 o 
   3   5   2      121.19      138.76      4.94 o 
   4   5   2      639.32      708.80      9.82 o 
   5   5   2      158.22      181.81      3.67 o 
   6   5   2        4.66        4.76      0.98 o 
   7   5   2        4.77        5.21      1.15 o 
   8   5   2      414.63      407.58      8.35 o 
   9   5   2      388.75      374.81     10.28 o 
  10   5   2       13.42       17.53      3.51 o 
  11   5   2        6.80        8.05      2.79 o 
  12   5   2        0.74        1.71      3.10 o 
  13   5   2       38.78       50.05     11.78 o 
 -14   6   2        0.09        3.46      2.18 o 
 -13   6   2        8.11       14.66      3.54 o 
 -12   6   2      138.26      138.47      7.31 o 
 -11   6   2        1.02       -1.40      2.28 o 
 -10   6   2      418.24      412.09      9.82 o 
  -9   6   2       85.79       88.23      3.59 o 
  -8   6   2      481.59      463.83      8.70 o 
  -7   6   2      153.52      145.23      4.02 o 
  -6   6   2      197.22      205.85      3.83 o 
  -5   6   2       75.03       83.93      2.64 o 
  -4   6   2     1503.88     1620.16     20.44 o 
  -3   6   2        2.41        0.56      0.69 o 
  -2   6   2       87.03       86.67      3.50 o 
  -1   6   2        0.77       -0.21      0.91 o 
   0   6   2      123.06      126.19      4.55 o 
   1   6   2     1138.03     1172.18     39.61 o 
   2   6   2        1.11       -0.06      1.00 o 
   3   6   2     1339.49     1500.07     40.25 o 
   4   6   2      443.08      445.22      9.72 o 
   5   6   2       19.35       20.94      1.47 o 
   6   6   2      241.00      249.58      5.80 o 
   7   6   2      146.00      134.01      5.43 o 
   8   6   2      690.36      699.49     18.89 o 
   9   6   2      404.35      400.69     13.70 o 
  10   6   2       65.62       56.57      7.83 o 
  11   6   2        0.27        1.79      2.47 o 
  12   6   2        0.16        3.90      2.48 o 
 -14   7   2        0.31        1.41      2.95 o 
 -13   7   2       41.54       48.16      5.34 o 
 -12   7   2        1.15       -0.13      2.36 o 
 -11   7   2        5.27        6.88      2.88 o 
 -10   7   2      600.11      590.21     20.17 o 
  -9   7   2      134.86      130.62      5.27 o 
  -8   7   2        6.45        8.77      1.62 o 
  -7   7   2        0.66        3.06      1.19 o 
  -6   7   2        0.90        0.26      1.08 o 
  -5   7   2      263.89      299.02      5.76 o 
  -4   7   2     1224.56     1338.44     20.35 o 
  -3   7   2     1468.48     1595.34     23.40 o 
  -2   7   2       73.31       62.74      2.77 o 
  -1   7   2       47.49       50.42      3.00 o 
   0   7   2       39.35       38.96      2.88 o 
   1   7   2      951.69      970.12     26.69 o 
   2   7   2      109.18      114.04     10.67 o 
   3   7   2        6.92        7.53      1.64 o 
   4   7   2       20.88       20.15      1.76 o 
   5   7   2      220.64      239.89      5.37 o 
   6   7   2       24.41       25.72      2.11 o 
   7   7   2       40.23       45.51      3.66 o 
   8   7   2      206.66      201.89      6.56 o 
   9   7   2       46.14       42.47      3.34 o 
  10   7   2       34.93       36.22      3.86 o 
  11   7   2       71.61       68.88      8.47 o 
  12   7   2       32.48       30.31      5.49 o 
 -13   8   2       30.85       34.94      8.20 o 
 -12   8   2       32.38       42.34      5.11 o 
 -11   8   2       88.28       96.25     16.89 o 
 -10   8   2        0.98        5.20      2.21 o 
  -9   8   2      645.34      607.08     14.79 o 
  -8   8   2        9.90       11.54      2.26 o 
  -7   8   2      366.76      349.19     18.32 o 
  -6   8   2       95.70       82.26      5.30 o 
  -5   8   2       74.79       91.67      3.47 o 
  -4   8   2      387.77      425.59      7.55 o 
  -3   8   2       58.70       67.09      3.08 o 
  -2   8   2      280.88      271.76      6.42 o 
  -1   8   2      445.67      493.66     32.21 o 
   0   8   2      152.18      163.20      6.37 o 
   1   8   2       24.87       21.21      3.72 o 
   2   8   2        0.03        2.01      1.22 o 
   3   8   2       31.70       24.03      3.12 o 
   4   8   2       53.16       51.98      2.92 o 
   5   8   2       39.56       40.56      2.41 o 
   6   8   2       30.02       29.13      2.85 o 
   7   8   2       19.26       15.47      2.39 o 
   8   8   2       57.81       58.37      4.09 o 
   9   8   2        0.46        0.46      1.82 o 
  10   8   2        9.65        9.82      2.55 o 
  11   8   2       31.03       26.11      4.55 o 
  12   8   2        4.66        2.98      2.88 o 
 -13   9   2        0.50        1.21      2.82 o 
 -12   9   2       10.67       20.13      8.05 o 
 -11   9   2       16.60       21.33      3.28 o 
 -10   9   2        0.14       -0.47      1.74 o 
  -9   9   2      283.29      276.06      8.30 o 
  -8   9   2       26.56       34.08      3.38 o 
  -7   9   2       76.07       68.84      3.99 o 
  -6   9   2        4.16        2.75      1.46 o 
  -5   9   2      330.41      303.59      8.16 o 
  -4   9   2       12.38       15.32      1.67 o 
  -3   9   2       80.38       78.36      4.66 o 
  -2   9   2     3376.11     3584.65     71.82 o 
  -1   9   2        0.86        2.46      1.37 o 
   0   9   2      232.84      198.91      7.17 o 
   1   9   2       81.87       77.63      4.12 o 
   2   9   2       65.22       55.19      7.74 o 
   3   9   2       61.71       71.42      9.48 o 
   4   9   2       60.46       67.33      9.71 o 
   5   9   2       51.17       51.04      4.29 o 
   6   9   2        7.46        9.89      2.10 o 
   7   9   2       52.87       49.76      3.80 o 
   8   9   2        6.30        4.33      4.15 o 
   9   9   2       11.12       11.91      2.63 o 
  10   9   2       57.91       63.22      7.67 o 
  11   9   2       13.33       18.09      3.91 o 
 -13  10   2        3.40        6.41      4.10 o 
 -12  10   2       34.68       42.39      5.50 o 
 -11  10   2       43.46       54.46      4.63 o 
 -10  10   2       43.83       48.13      4.21 o 
  -9  10   2       25.42       24.39      3.26 o 
  -8  10   2      101.11      110.34      5.36 o 
  -7  10   2      363.85      364.33      9.38 o 
  -6  10   2        0.10        0.79      1.39 o 
  -5  10   2        0.02        0.35      1.00 o 
  -4  10   2       38.93       37.04      2.76 o 
  -3  10   2      220.93      226.51     10.01 o 
  -2  10   2     1414.96     1443.53     39.81 o 
  -1  10   2      422.19      394.36     13.92 o 
   0  10   2       18.15       17.26      2.47 o 
   1  10   2      135.09      121.40      5.42 o 
   2  10   2       14.42       17.83      4.25 o 
   3  10   2       33.35       36.91      3.40 o 
   4  10   2      172.82      171.96      6.61 o 
   5  10   2       15.82       15.12      3.08 o 
   6  10   2        3.86        3.22      2.15 o 
   7  10   2      198.36      184.27      8.05 o 
   8  10   2       73.57       72.44      6.61 o 
   9  10   2      118.13      140.44      6.22 o 
  10  10   2      189.55      181.67      9.13 o 
  11  10   2      131.21      142.54     20.23 o 
 -12  11   2        9.64        4.60      3.40 o 
 -11  11   2       27.02       32.93      3.95 o 
 -10  11   2        4.00        6.44      2.44 o 
  -9  11   2        0.00       -0.61      1.90 o 
  -8  11   2      487.85      472.48     11.63 o 
  -7  11   2        8.26        5.10      2.03 o 
  -6  11   2       67.69       73.71      4.49 o 
  -5  11   2       76.34       78.75      4.59 o 
  -4  11   2        2.59        3.22      1.47 o 
  -3  11   2        2.91        7.54      1.75 o 
  -2  11   2       73.96       73.71      4.48 o 
  -1  11   2       69.57       66.86      6.95 o 
   0  11   2       74.44       56.81      4.19 o 
   1  11   2       15.12       13.93      2.46 o 
   2  11   2        1.11        0.96      1.39 o 
   3  11   2       31.91       30.23      3.33 o 
   4  11   2       33.57       30.87      3.29 o 
   5  11   2       89.32       87.03      9.76 o 
   6  11   2        0.05       -0.30      1.95 o 
   7  11   2       18.37       23.21      3.85 o 
   8  11   2       19.55       20.09      3.78 o 
   9  11   2       60.81       65.63      8.39 o 
  10  11   2      292.43      333.42     15.86 o 
  11  11   2      128.20      139.11      8.80 o 
 -12  12   2        0.05        2.40      2.94 o 
 -11  12   2       17.60       12.05      2.97 o 
 -10  12   2        6.62        7.35      3.03 o 
  -9  12   2       52.62       56.68      4.70 o 
  -8  12   2       26.48       30.50      3.60 o 
  -7  12   2      261.40      266.25     10.35 o 
  -6  12   2        6.73       10.28      2.97 o 
  -5  12   2        0.03        0.11      1.78 o 
  -4  12   2       79.79       80.44      4.91 o 
  -3  12   2      239.56      243.84      7.06 o 
  -2  12   2       46.52       45.90      4.06 o 
  -1  12   2       42.65       48.81      4.62 o 
   0  12   2       24.04       24.56      3.29 o 
   1  12   2        0.43        0.76      1.66 o 
   2  12   2      125.82      111.55      7.47 o 
   3  12   2       22.00       16.08      2.87 o 
   4  12   2       11.80       11.19      2.50 o 
   5  12   2       97.00      104.36      6.86 o 
   6  12   2       19.04       22.26      3.89 o 
   7  12   2        3.12        0.48      3.73 o 
   8  12   2        0.92        4.81      2.81 o 
   9  12   2       27.42       29.74      4.63 o 
  10  12   2       22.16       34.46      7.36 o 
 -11  13   2       10.65       16.74      3.50 o 
 -10  13   2       77.76       77.72      5.60 o 
  -9  13   2       21.35       29.00      4.05 o 
  -8  13   2        1.52       -0.07      2.42 o 
  -7  13   2        7.39        3.22      3.35 o 
  -6  13   2       49.08       46.62      5.11 o 
  -5  13   2       34.74       42.16      4.74 o 
  -4  13   2        5.27        4.34      2.69 o 
  -3  13   2       21.75       23.64      2.79 o 
  -2  13   2       75.13       56.89      4.79 o 
  -1  13   2      153.79      143.66     10.78 o 
   0  13   2       33.81       32.26      3.89 o 
   1  13   2      153.07      145.02      6.82 o 
   2  13   2        3.14        1.14      2.04 o 
   3  13   2        7.12        5.88      2.37 o 
   4  13   2        0.44        0.05      1.84 o 
   5  13   2      243.97      230.95      9.66 o 
   6  13   2       22.15       29.22      4.47 o 
   7  13   2        0.00       -1.98      2.19 o 
   8  13   2        2.94        7.99      3.19 o 
   9  13   2       33.77       41.69      5.34 o 
 -10  14   2        4.63       11.26      3.81 o 
  -9  14   2       17.79       21.07      4.33 o 
  -8  14   2       11.97       20.84      4.16 o 
  -7  14   2        4.32        1.90      2.52 o 
  -6  14   2        6.40        5.80      4.21 o 
  -5  14   2        4.92        1.88      2.18 o 
  -4  14   2       27.72       24.72      3.06 o 
  -3  14   2       92.26       88.94      4.64 o 
  -2  14   2      483.81      474.67     13.77 o 
  -1  14   2      857.70      801.94     75.12 o 
   0  14   2      129.81      114.41      6.38 o 
   1  14   2        6.00        9.33      2.72 o 
   2  14   2       22.30       22.90      3.66 o 
   3  14   2       25.18       23.42      3.56 o 
   4  14   2       72.91       57.30      8.09 o 
   5  14   2        9.41        8.17      2.91 o 
   6  14   2       69.22       60.48      5.96 o 
   7  14   2        0.81       -0.55      2.20 o 
   8  14   2        0.97        3.75      4.43 o 
   9  14   2        3.31        6.48      3.32 o 
  -9  15   2        6.09        4.76      3.65 o 
  -8  15   2        6.16        8.88      3.35 o 
  -7  15   2       11.33        5.12      2.94 o 
  -6  15   2       35.93       40.24      7.22 o 
  -5  15   2       23.51       25.85      4.18 o 
  -4  15   2       52.31       52.43      4.12 o 
  -3  15   2        4.36        6.41      2.17 o 
  -2  15   2      258.46      258.77     10.01 o 
  -1  15   2      245.87      252.64     22.51 o 
   0  15   2       63.22       62.68      5.46 o 
   1  15   2       26.78       24.80      3.95 o 
   2  15   2       17.55       18.05      3.53 o 
   3  15   2       31.39       34.48      6.04 o 
   4  15   2       86.45       73.12      9.18 o 
   5  15   2       35.23       28.36      4.94 o 
   6  15   2        0.19       -0.37      2.53 o 
   7  15   2        4.29        9.86      3.35 o 
   8  15   2        4.51        0.83      2.98 o 
  -8  16   2        7.48       12.61      3.75 o 
  -7  16   2        0.03        1.85      2.59 o 
  -6  16   2        8.18        5.68      5.15 o 
  -5  16   2       17.79       20.82      4.63 o 
  -4  16   2        0.10       -0.68      2.19 o 
  -3  16   2        3.66        3.55      2.13 o 
  -2  16   2       22.86       17.03      7.28 o 
  -1  16   2        0.49       -0.54      2.19 o 
   0  16   2       43.17       45.91      5.13 o 
   1  16   2       25.73       23.93      4.14 o 
   2  16   2        4.01        7.46      3.03 o 
   3  16   2       21.97       26.60      4.33 o 
   4  16   2        1.25        6.14      4.26 o 
   5  16   2        0.01        3.52      2.85 o 
   6  16   2        0.21        1.70      2.71 o 
   7  16   2        9.86       10.61      3.67 o 
  -7  17   2        0.06       -2.33      2.33 o 
  -6  17   2        7.45        5.19      2.90 o 
  -5  17   2       24.63       26.82      4.56 o 
  -4  17   2       29.56       29.80      6.21 o 
  -3  17   2        0.19       -1.38      1.79 o 
  -2  17   2       22.74       25.03      6.57 o 
  -1  17   2        0.26       -0.19      2.37 o 
   0  17   2        0.10       -1.92      4.82 o 
   1  17   2        1.52        1.25      2.56 o 
   2  17   2       15.18       18.17      5.50 o 
   3  17   2        0.76        1.96      4.29 o 
   4  17   2        7.85        0.62      2.85 o 
   5  17   2        0.78        2.14      2.72 o 
   6  17   2       57.20       65.00      6.84 o 
  -6  18   2        0.16        1.59      2.70 o 
  -5  18   2       28.07       23.27      7.48 o 
  -4  18   2       36.79       36.78      5.13 o 
  -3  18   2        1.39        1.32      1.91 o 
  -2  18   2        3.57        0.93      2.07 o 
  -1  18   2        2.23       -0.13      2.64 o 
   0  18   2        1.10       -2.61      2.61 o 
   1  18   2        7.96        7.81      3.50 o 
   2  18   2       21.57       22.73      4.33 o 
   3  18   2       17.22       18.06      6.25 o 
   4  18   2        4.79        2.91      3.18 o 
  -3  19   2        4.44        6.29      3.05 o 
  -2  19   2        1.88        0.90      2.71 o 
  -1  19   2        1.43        3.00      3.13 o 
   0  19   2       16.63       17.52      4.42 o 
   1  19   2        1.02        2.57      3.02 o 
   2  19   2       91.60       99.73      7.81 o 
 -15   1   3       10.21       10.79      3.45 o 
 -14   1   3        4.87        2.63      2.64 o 
 -13   1   3      145.83      124.26      5.66 o 
 -12   1   3       38.50       28.87      2.74 o 
 -11   1   3        4.22        4.97      1.47 o 
 -10   1   3       79.98       72.19      3.89 o 
  -9   1   3        4.26        3.81      1.38 o 
  -8   1   3       23.55       19.98      1.63 o 
  -7   1   3        4.01        5.44      1.19 o 
  -6   1   3       29.79       28.77      1.53 o 
  -5   1   3     1244.29     1312.45     16.46 o 
  -4   1   3      147.28      133.18      2.96 o 
  -3   1   3     3607.61     3594.47     45.82 o 
  -2   1   3      155.24      142.00      2.86 o 
  -1   1   3      375.97      365.52      4.81 o 
   0   1   3     6606.09     6551.89     61.29 o 
   1   1   3      444.70      459.25      8.21 o 
   2   1   3      710.00      709.60      8.80 o 
   3   1   3      267.25      268.45      5.63 o 
   4   1   3       22.81       25.78      1.10 o 
   5   1   3       13.49       13.99      1.08 o 
   6   1   3      270.01      254.72      6.04 o 
   7   1   3      190.91      180.16      4.84 o 
   8   1   3      349.26      346.21      9.98 o 
   9   1   3        3.02        1.01      2.11 o 
  10   1   3      167.88      160.52     12.65 o 
  11   1   3        5.61       10.43      3.19 o 
  12   1   3        4.34        6.55      2.85 o 
 -15   2   3        2.42        4.49      3.14 o 
 -14   2   3       16.30       13.97      2.92 o 
 -13   2   3       10.05        8.37      2.23 o 
 -12   2   3       24.88       20.09      2.89 o 
 -11   2   3        1.61       -0.36      1.50 o 
 -10   2   3        0.64       -0.67      1.38 o 
  -9   2   3      234.32      233.35      5.30 o 
  -8   2   3      132.28      146.01      3.85 o 
  -7   2   3     1940.07     1950.78     21.62 o 
  -6   2   3     3167.27     3415.17     35.94 o 
  -5   2   3       63.82       66.02      2.63 o 
  -4   2   3     3084.13     3114.06     47.61 o 
  -3   2   3       22.32       22.44      1.28 o 
  -2   2   3     2890.50     2948.90     34.07 o 
  -1   2   3     2694.22     2820.56     30.97 o 
   0   2   3    11435.32    11375.77    105.44 o 
   1   2   3      390.08      382.00      6.08 o 
   2   2   3      434.26      411.62      6.91 o 
   3   2   3      535.42      569.78      7.69 o 
   4   2   3      102.47      103.86      2.16 o 
   5   2   3      171.38      155.85      3.95 o 
   6   2   3       69.32       69.60      4.80 o 
   7   2   3      112.81      111.36      3.76 o 
   8   2   3       42.98       39.24      3.35 o 
   9   2   3        0.59       -0.01      1.92 o 
  10   2   3      101.06       98.55      7.01 o 
  11   2   3      126.32      119.20      7.66 o 
  12   2   3       29.57       33.93      5.23 o 
 -15   3   3        5.25        5.66      2.77 o 
 -14   3   3        3.75        4.24      2.03 o 
 -13   3   3        5.73        4.61      2.04 o 
 -12   3   3        4.45        8.18      3.86 o 
 -11   3   3       12.01       10.79      2.94 o 
 -10   3   3       36.83       26.39      4.14 o 
  -9   3   3       10.25       11.30      1.59 o 
  -8   3   3       46.58       41.95      2.23 o 
  -7   3   3      964.91     1107.41     13.18 o 
  -6   3   3     1254.39     1327.48     16.97 o 
  -5   3   3      799.18      851.68     10.20 o 
  -4   3   3        5.67        5.40      0.87 o 
  -3   3   3      239.23      223.52      4.17 o 
  -2   3   3      364.76      355.69      5.07 o 
  -1   3   3     2717.38     2706.57     28.42 o 
   0   3   3     3453.44     3420.10     75.13 o 
   1   3   3     3358.99     3498.69     37.23 o 
   2   3   3       78.36      104.92      6.63 o 
   3   3   3       99.46      100.77      2.56 o 
   4   3   3     1216.80     1263.10     15.21 o 
   5   3   3       18.28       22.93      1.28 o 
   6   3   3      238.87      249.54      4.85 o 
   7   3   3      367.08      364.84      7.48 o 
   8   3   3      499.34      489.54     11.43 o 
   9   3   3      233.37      235.53     10.10 o 
  10   3   3      145.54      139.66      8.00 o 
  11   3   3        0.00        1.56      2.97 o 
  12   3   3       16.28       22.32      4.60 o 
 -14   4   3        4.52        6.50      3.50 o 
 -13   4   3       14.90       17.19      3.65 o 
 -12   4   3      134.95      123.11      6.89 o 
 -11   4   3        1.51        0.81      6.15 o 
 -10   4   3      115.22      102.46      5.76 o 
  -9   4   3        6.61        7.82      1.49 o 
  -8   4   3       34.15       37.95      2.22 o 
  -7   4   3       22.30       20.78      1.65 o 
  -6   4   3      683.18      749.16     10.38 o 
  -5   4   3     1136.69     1130.11     13.11 o 
  -4   4   3      496.59      514.77      9.47 o 
  -3   4   3      966.95     1056.04     14.33 o 
  -2   4   3      180.24      182.63      4.73 o 
  -1   4   3      650.23      623.92     15.07 o 
   0   4   3        0.13        0.62      1.20 o 
   1   4   3        4.04        3.23      0.85 o 
   2   4   3     3106.05     3274.11     40.26 o 
   3   4   3      740.18      803.00     10.47 o 
   4   4   3       74.24       77.58      2.42 o 
   5   4   3      468.35      453.34      8.85 o 
   6   4   3      101.11      100.33      2.99 o 
   7   4   3       59.04       59.74      7.73 o 
   8   4   3       25.33       24.81      3.05 o 
   9   4   3      240.75      251.33      8.07 o 
  10   4   3      576.64      536.02     21.54 o 
  11   4   3        1.63        1.44      2.21 o 
  12   4   3        4.29        6.16      3.30 o 
 -14   5   3        0.11       -1.34      2.50 o 
 -13   5   3        5.82        7.13      3.00 o 
 -12   5   3       33.43       38.11      7.48 o 
 -11   5   3      147.37      152.23     21.98 o 
 -10   5   3      260.42      270.61      7.55 o 
  -9   5   3      440.86      421.59      9.53 o 
  -8   5   3       12.71       11.44      1.99 o 
  -7   5   3      363.69      404.54      8.36 o 
  -6   5   3        7.38        5.89      0.83 o 
  -5   5   3       61.61       60.58      2.65 o 
  -4   5   3      401.51      390.06      6.59 o 
  -3   5   3      650.47      702.75     10.31 o 
  -2   5   3     2210.26     2206.44     26.62 o 
  -1   5   3      632.03      598.79     10.19 o 
   0   5   3      153.32      150.20      5.46 o 
   1   5   3      232.80      228.63     24.42 o 
   2   5   3      228.37      255.59      6.19 o 
   3   5   3     1106.61     1191.10     16.80 o 
   4   5   3       69.44       76.28      2.51 o 
   5   5   3      110.39      112.90      5.90 o 
   6   5   3       16.85       20.26      1.75 o 
   7   5   3       76.13       76.76      4.14 o 
   8   5   3        8.38        8.30      2.20 o 
   9   5   3       83.84       83.82      5.00 o 
  10   5   3       13.75       13.71      3.51 o 
  11   5   3        0.72        0.11      2.15 o 
  12   5   3       13.65       11.67      3.35 o 
 -14   6   3        0.52       -2.29      2.45 o 
 -13   6   3        2.16       -0.59      6.22 o 
 -12   6   3        2.17       -1.78      2.89 o 
 -11   6   3      193.15      179.34      9.87 o 
 -10   6   3     1194.71     1166.25     20.15 o 
  -9   6   3      189.02      179.69      6.02 o 
  -8   6   3      148.15      154.99      5.50 o 
  -7   6   3      118.89      115.33      4.38 o 
  -6   6   3       55.96       55.88      3.59 o 
  -5   6   3      133.66      139.70      3.68 o 
  -4   6   3     2145.40     2302.55     28.19 o 
  -3   6   3      580.42      595.93      9.13 o 
  -2   6   3        8.08       10.67      1.23 o 
  -1   6   3        5.28        6.43      1.21 o 
   0   6   3      979.12      946.78     27.94 o 
   1   6   3      230.52      195.50      7.70 o 
   2   6   3     1155.80     1330.43     25.24 o 
   3   6   3      170.34      190.38      5.42 o 
   4   6   3      353.68      386.15      7.22 o 
   5   6   3        0.00       -0.70      0.70 o 
   6   6   3       17.72       17.83      1.67 o 
   7   6   3      122.47      117.84      4.22 o 
   8   6   3       94.17       95.06      4.98 o 
   9   6   3      178.50      161.17      6.59 o 
  10   6   3        6.44       11.47      3.46 o 
  11   6   3       36.92       30.93      5.01 o 
  12   6   3        0.25        1.01      2.37 o 
 -14   7   3       21.23       24.77      4.56 o 
 -13   7   3        6.54        4.76      2.87 o 
 -12   7   3        0.26        1.38      2.44 o 
 -11   7   3       65.31       64.86      7.05 o 
 -10   7   3      235.71      224.63     10.93 o 
  -9   7   3      223.18      220.98     10.66 o 
  -8   7   3       29.02       28.11      2.96 o 
  -7   7   3       85.56       86.28      3.94 o 
  -6   7   3      291.32      319.88     10.27 o 
  -5   7   3       14.39       19.89      1.78 o 
  -4   7   3      315.28      362.66      6.75 o 
  -3   7   3       38.65       41.18      2.21 o 
  -2   7   3      425.28      482.89      9.31 o 
  -1   7   3      118.61      109.18      5.93 o 
   0   7   3     1568.58     1604.17     79.49 o 
   1   7   3        2.32        3.21      1.41 o 
   2   7   3       66.05       66.54      4.56 o 
   3   7   3        0.21        0.09      1.21 o 
   4   7   3        3.52       10.68      3.67 o 
   5   7   3       49.74       50.96      2.73 o 
   6   7   3       16.53       17.70      2.00 o 
   7   7   3       51.43       48.69      3.14 o 
   8   7   3        1.53        2.41      1.87 o 
   9   7   3       54.95       52.68      4.40 o 
  10   7   3        1.66       -0.57      2.15 o 
  11   7   3        0.05       -1.06      2.89 o 
 -13   8   3        0.18       -3.23      4.78 o 
 -12   8   3        0.12        0.73      2.40 o 
 -11   8   3        0.08        2.21      2.40 o 
 -10   8   3       90.31       98.03      5.03 o 
  -9   8   3       38.63       42.60      5.63 o 
  -8   8   3      172.42      172.69      7.79 o 
  -7   8   3        8.06        9.53      1.89 o 
  -6   8   3       26.00       28.27      2.70 o 
  -5   8   3       80.68       77.40      4.26 o 
  -4   8   3       48.21       54.18      2.65 o 
  -3   8   3      332.43      355.19      8.82 o 
  -2   8   3       26.64       32.12      2.93 o 
  -1   8   3      358.75      356.45     10.52 o 
   0   8   3        2.95        0.49      1.55 o 
   1   8   3       78.01       81.07      8.04 o 
   2   8   3      166.90      158.28      6.11 o 
   3   8   3       39.85       48.93      3.75 o 
   4   8   3      141.41      129.61      4.52 o 
   5   8   3        4.11        7.72      1.46 o 
   6   8   3        0.05        3.11      1.63 o 
   7   8   3        5.12        4.33      1.54 o 
   8   8   3       17.35       17.80      2.90 o 
   9   8   3       83.26       75.52      7.75 o 
  10   8   3       28.62       26.62      5.67 o 
  11   8   3        3.13        3.85      2.77 o 
 -13   9   3        3.35        5.99      3.32 o 
 -12   9   3        0.69        6.13      3.13 o 
 -11   9   3        2.84        2.86      2.09 o 
 -10   9   3       60.56       66.79      4.61 o 
  -9   9   3        1.23        1.67      3.14 o 
  -8   9   3       86.72       92.27      4.71 o 
  -7   9   3       76.69       87.00      5.35 o 
  -6   9   3      201.08      195.47      6.24 o 
  -5   9   3       17.92       19.13      1.90 o 
  -4   9   3        2.16        4.19      1.18 o 
  -3   9   3        1.24        2.16      1.22 o 
  -2   9   3      342.15      343.26     14.79 o 
  -1   9   3      199.67      193.06      9.69 o 
   0   9   3       35.60       30.88      3.23 o 
   1   9   3        8.28        6.68      2.04 o 
   2   9   3       78.61       83.26      7.79 o 
   3   9   3      146.00      146.38      6.15 o 
   4   9   3        2.18        3.99      1.48 o 
   5   9   3       55.77       54.80      3.33 o 
   6   9   3       30.88       31.99      4.47 o 
   7   9   3       43.24       43.64      5.96 o 
   8   9   3       31.22       36.81      3.98 o 
   9   9   3       10.73       12.86      2.71 o 
  10   9   3        8.15        5.88      2.48 o 
  11   9   3        0.37        2.12      2.60 o 
 -13  10   3        0.17        2.41      3.16 o 
 -12  10   3        0.05        2.30      2.96 o 
 -11  10   3       23.76       26.37      4.35 o 
 -10  10   3       32.49       35.14      3.78 o 
  -9  10   3      221.33      217.08      9.96 o 
  -8  10   3      407.14      440.36     10.96 o 
  -7  10   3      106.44      114.23      5.83 o 
  -6  10   3       37.48       42.55      4.34 o 
  -5  10   3       16.71       22.46      2.14 o 
  -4  10   3       30.94       31.67      2.71 o 
  -3  10   3       45.16       51.06      3.29 o 
  -2  10   3        7.88       12.78      2.00 o 
  -1  10   3       56.62       51.30      4.10 o 
   0  10   3      380.79      380.54     58.58 o 
   1  10   3       81.50       69.92      6.90 o 
   2  10   3        7.46        6.50      2.03 o 
   3  10   3       58.09       57.48      4.17 o 
   4  10   3       27.37       32.64      5.24 o 
   5  10   3      180.80      167.80      8.35 o 
   6  10   3        7.79        9.41      5.31 o 
   7  10   3        5.22        3.07      4.49 o 
   8  10   3        3.62        3.07      3.41 o 
   9  10   3       69.09       59.38      8.84 o 
  10  10   3        9.43        6.96      2.62 o 
 -12  11   3       10.37        6.96      3.49 o 
 -11  11   3       11.23       14.02      2.93 o 
 -10  11   3        3.50        1.57      2.89 o 
  -9  11   3      163.07      166.78      6.69 o 
  -8  11   3      668.33      658.01     14.53 o 
  -7  11   3      182.91      179.82      6.68 o 
  -6  11   3        2.24        2.67      1.66 o 
  -5  11   3       47.20       48.84      3.38 o 
  -4  11   3       31.36       27.48      2.74 o 
  -3  11   3        0.03        1.50      1.41 o 
  -2  11   3        2.35        2.55      1.40 o 
  -1  11   3       23.84       24.31      3.26 o 
   0  11   3      221.35      239.38      8.68 o 
   1  11   3        3.65        1.50      1.83 o 
   2  11   3      334.24      329.78     16.39 o 
   3  11   3      516.92      480.04     13.54 o 
   4  11   3      457.15      472.15     42.73 o 
   5  11   3       17.20       24.87      8.54 o 
   6  11   3       55.78       48.91      4.94 o 
   7  11   3       23.63       25.74      3.96 o 
   8  11   3       19.35       16.29      5.43 o 
   9  11   3       16.04       17.04      3.90 o 
  10  11   3       13.23       13.38      3.20 o 
 -12  12   3       27.51       28.30      5.10 o 
 -11  12   3        8.85       16.79      3.34 o 
 -10  12   3        0.51        5.86      3.18 o 
  -9  12   3        3.09        3.18      2.26 o 
  -8  12   3       26.12       32.64      3.83 o 
  -7  12   3        1.98       -2.11      4.09 o 
  -6  12   3        0.95        1.99      2.17 o 
  -5  12   3       18.82       15.33      2.34 o 
  -4  12   3       35.87       34.55      3.16 o 
  -3  12   3       55.60       49.42      3.59 o 
  -2  12   3       11.17       11.77      2.95 o 
  -1  12   3       81.82       77.23      7.41 o 
   0  12   3      106.46      113.69      7.31 o 
   1  12   3      158.83      152.20      7.13 o 
   2  12   3      195.18      195.44      8.24 o 
   3  12   3      250.46      227.21     23.80 o 
   4  12   3       41.57       45.59      4.55 o 
   5  12   3      346.33      318.03     11.32 o 
   6  12   3      146.65      143.48      7.61 o 
   7  12   3        0.18       -2.04      2.04 o 
   8  12   3        1.88       -0.84      3.64 o 
   9  12   3       11.97       22.37      6.44 o 
 -11  13   3        0.12        1.08      3.26 o 
 -10  13   3       19.21       21.33      3.48 o 
  -9  13   3        1.22        2.87      2.20 o 
  -8  13   3       54.38       48.44      4.45 o 
  -7  13   3       90.53       78.87      7.92 o 
  -6  13   3        0.40        0.39      2.29 o 
  -5  13   3       47.88       44.84      5.04 o 
  -4  13   3        2.69        4.62      2.30 o 
  -3  13   3        2.19        3.69      2.80 o 
  -2  13   3       65.23       52.51      3.90 o 
  -1  13   3        1.77        1.17      5.16 o 
   0  13   3      323.52      333.09     11.73 o 
   1  13   3        0.14        2.43      2.20 o 
   2  13   3        5.08        3.29      2.28 o 
   3  13   3       89.48       90.07      7.09 o 
   4  13   3       21.07       16.77      3.71 o 
   5  13   3       14.17       10.47      3.21 o 
   6  13   3       72.17       78.75      6.45 o 
   7  13   3        0.31        1.98      2.52 o 
   8  13   3        0.44        2.93      3.88 o 
   9  13   3        1.72        5.51      4.72 o 
 -10  14   3        0.17        0.19      2.08 o 
  -9  14   3        0.42        1.96      2.84 o 
  -8  14   3       21.38       29.21      6.78 o 
  -7  14   3       38.98       28.37      4.55 o 
  -6  14   3        7.32        7.13      2.82 o 
  -5  14   3        3.95        3.85      2.47 o 
  -4  14   3        6.95        8.95      2.22 o 
  -3  14   3       55.76       54.81      4.12 o 
  -2  14   3      199.23      185.78      6.70 o 
  -1  14   3       70.75       81.48      6.13 o 
   0  14   3       52.19       57.18      6.59 o 
   1  14   3        0.21        1.61      2.33 o 
   2  14   3        0.45        0.74      2.36 o 
   3  14   3       21.70       24.07      3.75 o 
   4  14   3        6.03        8.06      4.34 o 
   5  14   3       18.05       14.59      3.66 o 
   6  14   3        2.77       -0.50      2.34 o 
   7  14   3       15.20       18.05      3.88 o 
   8  14   3        0.03       -2.44      3.37 o 
  -9  15   3        1.48        4.58      3.14 o 
  -8  15   3       35.66       32.49      5.14 o 
  -7  15   3       17.35       14.57      3.63 o 
  -6  15   3        6.48        8.35      3.05 o 
  -5  15   3        8.97        5.85      3.90 o 
  -4  15   3        0.00        3.29      1.99 o 
  -3  15   3       62.93       57.31      4.36 o 
  -2  15   3      140.28      135.65      5.94 o 
  -1  15   3        2.87        3.97      2.78 o 
   0  15   3        4.79        3.23      2.59 o 
   1  15   3       15.09       19.97      3.83 o 
   2  15   3       91.48      104.97      6.95 o 
   3  15   3       22.31       18.52      3.77 o 
   4  15   3       72.94       73.50      9.34 o 
   5  15   3        0.94        1.56      2.57 o 
   6  15   3        8.50       10.00      3.33 o 
   7  15   3        9.40       10.47      3.54 o 
  -8  16   3        4.02        6.86      2.95 o 
  -7  16   3        1.25        4.83      2.81 o 
  -6  16   3        4.18        2.46      2.57 o 
  -5  16   3        0.06        0.51      2.68 o 
  -4  16   3       59.91       59.30      6.22 o 
  -3  16   3        0.88        0.44      1.95 o 
  -2  16   3        4.63        2.65      2.09 o 
  -1  16   3       18.00       15.89      3.59 o 
   0  16   3       59.91       65.79     11.28 o 
   1  16   3       24.72       26.40      4.44 o 
   2  16   3        1.49       -0.80      4.82 o 
   3  16   3        1.20        4.35      2.90 o 
   4  16   3        1.41       -1.09      3.86 o 
   5  16   3       32.01       29.38      4.81 o 
   6  16   3        1.22        2.21      3.05 o 
  -7  17   3        0.14        2.36      2.72 o 
  -6  17   3        4.87       12.28      3.40 o 
  -5  17   3        0.59        5.80      2.91 o 
  -4  17   3        0.05        4.06      2.82 o 
  -3  17   3       17.57       15.46      2.93 o 
  -2  17   3        0.10       -0.93      2.04 o 
  -1  17   3        2.15        4.68      3.05 o 
   0  17   3        0.43       -3.03      4.71 o 
   1  17   3       17.24       22.96      4.39 o 
   2  17   3        5.38        3.84      3.11 o 
   3  17   3       28.78       36.36      7.69 o 
   4  17   3       15.33       20.18      4.37 o 
   5  17   3        1.57        1.12      3.87 o 
  -5  18   3        0.16        1.43      3.72 o 
  -4  18   3        1.90        3.15      2.68 o 
  -3  18   3        1.04        0.62      1.97 o 
  -2  18   3       16.99       16.97      4.06 o 
  -1  18   3        1.25        3.14      3.22 o 
   0  18   3        0.32       -1.24      2.74 o 
   1  18   3       32.22       35.74      5.36 o 
   2  18   3       69.12       78.02     10.06 o 
   3  18   3        7.51        7.47      5.10 o 
  -2  19   3        1.45        2.76      2.37 o 
  -1  19   3        1.07        3.44      2.32 o 
   0  19   3        5.56       10.41      3.94 o 
 -15   0   4        1.12        1.44      3.99 o 
 -14   0   4        0.96       -0.03      3.58 o 
 -13   0   4        0.37        3.23      3.86 o 
 -12   0   4        1.02       -2.77      2.77 o 
 -11   0   4       76.36       71.80      4.92 o 
 -10   0   4      285.97      260.46     13.01 o 
  -9   0   4     1360.34     1360.28     38.16 o 
  -8   0   4        1.02        0.91      1.30 o 
  -7   0   4     2912.65     2975.92     50.21 o 
  -6   0   4      178.35      181.49      5.78 o 
  -5   0   4     1463.05     1422.63     25.53 o 
  -4   0   4      258.49      244.45      6.47 o 
  -3   0   4      766.94      777.39     14.91 o 
  -2   0   4       14.21       13.68      1.53 o 
  -1   0   4        0.79        1.24      0.73 o 
   0   0   4      305.43      277.06      5.29 o 
   1   0   4       36.60       36.61      2.80 o 
   2   0   4        8.10        9.38      2.99 o 
   3   0   4      138.02      116.36      4.97 o 
   4   0   4      390.81      399.79     10.82 o 
   5   0   4        8.76        9.16      2.07 o 
   6   0   4      155.49      163.44      6.76 o 
   7   0   4      153.75      134.37      8.04 o 
   8   0   4      110.69      115.13      9.91 o 
   9   0   4       16.78       22.73      5.95 o 
  10   0   4       70.79       64.03      9.42 o 
  11   0   4       17.47       19.09      6.00 o 
  12   0   4        6.17        9.94      4.72 o 
 -15   1   4        0.01       -1.51      2.66 o 
 -14   1   4        0.04        0.02      2.80 o 
 -13   1   4       12.52       13.02      3.52 o 
 -12   1   4       15.03       13.80      2.51 o 
 -11   1   4        4.37        5.51      5.19 o 
 -10   1   4       32.94       38.62      4.02 o 
  -9   1   4        0.05       -1.80      1.82 o 
  -8   1   4      630.19      637.87     10.92 o 
  -7   1   4      176.10      188.30      4.22 o 
  -6   1   4     1082.38     1021.96     13.80 o 
  -5   1   4      125.11      109.33      2.97 o 
  -4   1   4        6.71        6.73      0.97 o 
  -3   1   4      464.18      430.73      6.70 o 
  -2   1   4        3.48        4.52      0.78 o 
  -1   1   4      183.96      192.61      3.21 o 
   0   1   4      748.74      712.95      7.95 o 
   1   1   4      458.74      456.09      7.66 o 
   2   1   4     1710.55     1742.18     22.95 o 
   3   1   4      111.04      104.93      3.33 o 
   4   1   4        5.19        6.33      1.21 o 
   5   1   4       90.26       92.25      3.42 o 
   6   1   4        0.29        1.17      1.09 o 
   7   1   4      526.29      523.57     10.36 o 
   8   1   4       17.65       15.20      2.60 o 
   9   1   4       33.13       31.76      4.79 o 
  10   1   4       14.60       14.77      7.26 o 
  11   1   4        3.95        5.39      2.86 o 
  12   1   4        1.52        6.62      3.12 o 
 -15   2   4        9.39        9.08      3.60 o 
 -14   2   4        0.36        3.13      2.76 o 
 -13   2   4       31.33       21.07      3.97 o 
 -12   2   4        2.23        2.38      2.50 o 
 -11   2   4        9.74       10.71      3.04 o 
 -10   2   4       41.04       39.99      4.85 o 
  -9   2   4       58.77       56.09      3.26 o 
  -8   2   4      108.43       96.48      3.12 o 
  -7   2   4        5.51        7.60      1.32 o 
  -6   2   4      382.45      369.75      6.41 o 
  -5   2   4      269.88      289.12      5.31 o 
  -4   2   4       85.12       77.86      2.45 o 
  -3   2   4       59.64       56.29      2.03 o 
  -2   2   4      476.51      449.89      6.05 o 
  -1   2   4       46.11       46.94      1.52 o 
   0   2   4       42.16       41.83      1.32 o 
   1   2   4      752.54      773.75      9.69 o 
   2   2   4      423.06      425.75     23.91 o 
   3   2   4       72.39       88.78      2.37 o 
   4   2   4      353.89      358.69      9.24 o 
   5   2   4       25.67       25.77      2.15 o 
   6   2   4        2.74        4.43      1.35 o 
   7   2   4       11.57       11.19      1.86 o 
   8   2   4      278.40      275.59     12.38 o 
   9   2   4       29.32       30.90      4.69 o 
  10   2   4      119.20      132.09     19.36 o 
  11   2   4        5.60        8.75      3.71 o 
  12   2   4       11.43       15.52      4.09 o 
 -15   3   4        0.94       -1.71      2.59 o 
 -14   3   4       15.96       13.92      7.98 o 
 -13   3   4        0.00        2.03      2.39 o 
 -12   3   4        6.57        5.81      3.46 o 
 -11   3   4        7.15       10.70      4.41 o 
 -10   3   4       19.71       25.71      3.83 o 
  -9   3   4       22.20       23.30      2.48 o 
  -8   3   4      125.64      115.67      4.29 o 
  -7   3   4      572.45      596.48      8.11 o 
  -6   3   4      118.50      133.47      2.90 o 
  -5   3   4      175.76      180.03      4.03 o 
  -4   3   4       90.48       95.15      2.80 o 
  -3   3   4     1812.80     1856.23     22.78 o 
  -2   3   4      193.19      186.27      3.28 o 
  -1   3   4        4.95        3.76      0.66 o 
   0   3   4       32.97       30.77      1.56 o 
   1   3   4      323.14      358.93      6.16 o 
   2   3   4       11.70       10.08      1.43 o 
   3   3   4     1470.03     1569.25     18.47 o 
   4   3   4       60.49       62.41      2.22 o 
   5   3   4        0.11       -0.40      0.90 o 
   6   3   4      133.95      115.74      7.48 o 
   7   3   4        1.49        0.30      1.58 o 
   8   3   4      639.57      635.69     14.13 o 
   9   3   4      291.71      307.54     12.24 o 
  10   3   4      156.58      150.61      8.89 o 
  11   3   4        0.28        0.68      2.61 o 
 -14   4   4        0.13        1.92      4.53 o 
 -13   4   4       16.22       19.39      7.71 o 
 -12   4   4      320.24      284.02     10.56 o 
 -11   4   4       23.41       18.85      5.49 o 
 -10   4   4      312.54      324.37     10.67 o 
  -9   4   4      210.88      215.04      6.46 o 
  -8   4   4       84.68       85.36      3.83 o 
  -7   4   4      207.81      223.14      4.76 o 
  -6   4   4      122.64      113.01      3.23 o 
  -5   4   4      477.62      475.25      7.79 o 
  -4   4   4      557.96      628.04      9.44 o 
  -3   4   4      335.38      382.33      6.50 o 
  -2   4   4     1365.56     1411.20     17.91 o 
  -1   4   4       36.97       37.34      1.50 o 
   0   4   4        0.20        0.82      0.71 o 
   1   4   4     4341.64     4573.95     62.38 o 
   2   4   4      119.39      124.42      4.06 o 
   3   4   4       50.74       49.34      2.59 o 
   4   4   4       21.08       26.42      1.70 o 
   5   4   4       18.14       17.31      1.91 o 
   6   4   4      265.60      254.84      8.66 o 
   7   4   4      541.77      524.37     12.24 o 
   8   4   4      239.73      243.31      9.82 o 
   9   4   4      688.61      666.07     15.09 o 
  10   4   4       25.94       28.67      4.79 o 
  11   4   4        0.17        0.03      2.37 o 
 -14   5   4        0.05       -0.16      2.58 o 
 -13   5   4        2.69        0.09      2.68 o 
 -12   5   4       47.67       46.75      5.22 o 
 -11   5   4       41.79       38.02      4.74 o 
 -10   5   4       57.95       58.84      3.99 o 
  -9   5   4        5.61        8.07      2.02 o 
  -8   5   4        1.76        1.92      1.39 o 
  -7   5   4       57.79       64.82      4.24 o 
  -6   5   4      266.76      289.43      5.88 o 
  -5   5   4       42.68       43.82      2.22 o 
  -4   5   4     1466.24     1592.33     36.75 o 
  -3   5   4      406.06      442.13      7.39 o 
  -2   5   4      113.17      131.87      2.78 o 
  -1   5   4       36.46       35.81      1.54 o 
   0   5   4     2240.71     2355.00     48.11 o 
   1   5   4     8014.83     8279.20     95.29 o 
   2   5   4      572.75      568.24      9.63 o 
   3   5   4      113.00      110.69      3.67 o 
   4   5   4        6.15        5.13      1.06 o 
   5   5   4        6.70        7.77      1.47 o 
   6   5   4       25.60       21.88      2.21 o 
   7   5   4       94.50       87.11      5.42 o 
   8   5   4        8.43        5.73      2.06 o 
   9   5   4       36.04       34.11      3.82 o 
  10   5   4        4.12        1.51      2.44 o 
  11   5   4       55.93       53.70      6.53 o 
 -14   6   4        0.00        3.18      3.00 o 
 -13   6   4        1.04        0.21      2.54 o 
 -12   6   4        1.66        2.91      2.44 o 
 -11   6   4       69.63       59.95      5.52 o 
 -10   6   4       40.93       38.33      3.49 o 
  -9   6   4       11.77       10.12      2.25 o 
  -8   6   4      125.00      113.73      4.61 o 
  -7   6   4       70.22       69.72      3.60 o 
  -6   6   4        7.62        8.02      1.46 o 
  -5   6   4        0.02       -0.41      0.85 o 
  -4   6   4      386.71      428.78      7.52 o 
  -3   6   4       21.54       27.26      2.25 o 
  -2   6   4      303.30      306.66      4.96 o 
  -1   6   4        0.02        1.68      0.80 o 
   0   6   4      317.26      309.21      5.82 o 
   1   6   4      262.90      241.34      6.14 o 
   2   6   4      517.08      459.86      9.54 o 
   3   6   4        4.51        6.05      2.79 o 
   4   6   4       28.22       28.25      1.94 o 
   5   6   4      157.83      149.35      4.64 o 
   6   6   4        9.59        7.42      1.61 o 
   7   6   4       13.87       11.39      2.43 o 
   8   6   4        6.80        7.17      3.42 o 
   9   6   4        0.75        1.59      1.87 o 
  10   6   4        5.75       11.42      4.10 o 
  11   6   4       17.61       20.28      4.41 o 
 -14   7   4        7.48       10.55      3.77 o 
 -13   7   4       14.93       19.20      3.98 o 
 -12   7   4        0.62        0.51      2.43 o 
 -11   7   4       61.61       60.92      5.64 o 
 -10   7   4       21.68       21.67      2.95 o 
  -9   7   4       99.27       98.79      8.03 o 
  -8   7   4        1.31        0.23      1.46 o 
  -7   7   4       33.03       29.27      2.77 o 
  -6   7   4      206.65      228.73      8.25 o 
  -5   7   4      229.96      232.67      5.32 o 
  -4   7   4       18.23       20.73      1.83 o 
  -3   7   4       11.93        7.63      1.48 o 
  -2   7   4      133.88      123.52      4.16 o 
  -1   7   4       75.39       66.31      3.08 o 
   0   7   4      318.46      319.51      9.75 o 
   1   7   4       97.50       81.00      9.26 o 
   2   7   4       16.69       19.46      2.85 o 
   3   7   4        6.50        5.92      1.54 o 
   4   7   4      119.43      126.32      3.61 o 
   5   7   4        0.23        0.04      0.93 o 
   6   7   4        6.89        6.38      1.98 o 
   7   7   4       28.85       32.56      3.55 o 
   8   7   4        2.84        1.03      1.78 o 
   9   7   4      100.26      100.75      5.79 o 
  10   7   4        0.78       -1.73      4.17 o 
  11   7   4        3.43       -0.54      2.51 o 
 -13   8   4       27.60       28.45      4.72 o 
 -12   8   4        0.30       -2.14      2.19 o 
 -11   8   4        0.78        1.25      1.93 o 
 -10   8   4        0.02       -0.37      1.84 o 
  -9   8   4        0.06       -1.50      1.50 o 
  -8   8   4       16.28       14.07      2.29 o 
  -7   8   4      310.54      281.55      9.07 o 
  -6   8   4       34.03       37.77      2.43 o 
  -5   8   4        3.78        0.28      0.97 o 
  -4   8   4       14.48       16.54      1.89 o 
  -3   8   4      102.44      102.27      3.47 o 
  -2   8   4        0.77       -0.78      1.02 o 
  -1   8   4      156.92      155.21      4.91 o 
   0   8   4        0.03       -0.22      1.07 o 
   1   8   4       54.28       55.60      9.84 o 
   2   8   4      200.30      182.81      6.95 o 
   3   8   4       65.22       64.79      5.08 o 
   4   8   4        1.82        2.14      1.15 o 
   5   8   4        1.38        2.69      1.14 o 
   6   8   4      106.41       93.53      4.90 o 
   7   8   4       28.60       24.39      3.57 o 
   8   8   4        6.58        7.97      2.27 o 
   9   8   4        0.06       -0.37      1.89 o 
  10   8   4        8.15        6.17      2.35 o 
 -13   9   4        5.15        7.11      3.51 o 
 -12   9   4        2.69        0.87      2.64 o 
 -11   9   4        2.08        4.47      2.15 o 
 -10   9   4       11.74       13.10      2.77 o 
  -9   9   4      180.59      162.13      6.31 o 
  -8   9   4      113.08      104.00      5.00 o 
  -7   9   4       61.07       62.98      4.07 o 
  -6   9   4       81.77       82.24      4.12 o 
  -5   9   4        1.12        2.44      1.13 o 
  -4   9   4       82.89       83.10      7.30 o 
  -3   9   4      115.90      122.88      4.57 o 
  -2   9   4      205.48      200.68      6.01 o 
  -1   9   4      341.52      324.39     10.09 o 
   0   9   4       29.41       28.52      3.53 o 
   1   9   4       61.66       54.75      4.40 o 
   2   9   4       43.08       38.10      3.83 o 
   3   9   4      109.74      120.90      5.93 o 
   4   9   4       22.56       26.09      2.69 o 
   5   9   4       16.13       14.93      2.52 o 
   6   9   4       12.09        9.71      2.60 o 
   7   9   4        4.49        2.96      2.03 o 
   8   9   4       16.11       13.31      2.74 o 
   9   9   4        0.22       -1.09      1.67 o 
  10   9   4        0.21        0.16      2.06 o 
 -13  10   4       24.70       29.95      5.13 o 
 -12  10   4       20.89       19.01      6.35 o 
 -11  10   4        1.43        0.34      2.01 o 
 -10  10   4        3.32       -0.13      2.01 o 
  -9  10   4      164.93      171.77      6.81 o 
  -8  10   4       88.91       77.49      4.79 o 
  -7  10   4       64.39       63.34      4.31 o 
  -6  10   4        7.57       10.04      2.06 o 
  -5  10   4        0.00        1.08      1.12 o 
  -4  10   4        1.50        2.09      1.36 o 
  -3  10   4      133.88      136.00     11.16 o 
  -2  10   4      336.09      310.28     15.42 o 
  -1  10   4      299.89      288.32      7.53 o 
   0  10   4      102.93      105.90      5.72 o 
   1  10   4       66.39       71.30      7.45 o 
   2  10   4       20.39       20.05      3.16 o 
   3  10   4        3.55        4.19      2.06 o 
   4  10   4       72.74       76.34      5.58 o 
   5  10   4       13.39       12.83      3.02 o 
   6  10   4       13.09        8.68      2.79 o 
   7  10   4        0.00       -1.40      1.89 o 
   8  10   4        0.02       -0.18      1.75 o 
   9  10   4        1.45        3.36      2.29 o 
 -12  11   4       12.41       18.91      4.33 o 
 -11  11   4        0.01        0.86      2.09 o 
 -10  11   4        9.07       10.57      4.23 o 
  -9  11   4      227.46      204.04      8.02 o 
  -8  11   4      150.66      156.96      6.58 o 
  -7  11   4       97.20       91.48      5.90 o 
  -6  11   4      126.02      122.19      8.26 o 
  -5  11   4        6.16        5.86      2.22 o 
  -4  11   4       14.75       20.61      2.58 o 
  -3  11   4       15.09       18.25      2.56 o 
  -2  11   4        0.08        2.83      1.69 o 
  -1  11   4      141.00      124.02      6.00 o 
   0  11   4      433.34      403.41     20.57 o 
   1  11   4        0.02        1.52      1.95 o 
   2  11   4       43.78       45.41      4.40 o 
   3  11   4        6.25        5.43      2.31 o 
   4  11   4        3.68        2.41      2.04 o 
   5  11   4        6.38       11.71      3.03 o 
   6  11   4       15.26       15.69      5.35 o 
   7  11   4       20.34       18.44      3.72 o 
   8  11   4        3.67        6.05      2.86 o 
   9  11   4       16.03       15.01      7.29 o 
 -12  12   4        3.23        8.81      3.64 o 
 -11  12   4        6.92       18.90      3.39 o 
 -10  12   4       15.33       20.15      3.35 o 
  -9  12   4       41.16       42.53      4.26 o 
  -8  12   4       10.26        8.26      4.05 o 
  -7  12   4        0.24       -0.70      1.83 o 
  -6  12   4        1.10        2.54      2.18 o 
  -5  12   4        1.40        1.65      1.66 o 
  -4  12   4      103.45       99.65      4.85 o 
  -3  12   4       68.09       72.52      4.43 o 
  -2  12   4     1041.54     1060.33     81.45 o 
  -1  12   4     2093.11     1997.18     37.91 o 
   0  12   4      765.82      799.84    120.98 o 
   1  12   4        3.37        5.79      2.66 o 
   2  12   4       32.35       44.42      6.98 o 
   3  12   4        7.40        9.99      4.07 o 
   4  12   4       24.83       25.01      6.00 o 
   5  12   4       26.17       18.78      3.81 o 
   6  12   4       21.01       27.48      6.49 o 
   7  12   4        0.39        1.47      2.61 o 
   8  12   4        3.57        5.90      4.24 o 
 -11  13   4        0.22        0.90      2.46 o 
 -10  13   4       38.55       48.64      5.60 o 
  -9  13   4       47.48       46.41      4.50 o 
  -8  13   4       76.84       65.14      5.09 o 
  -7  13   4      209.99      205.59      9.54 o 
  -6  13   4       56.22       40.61      4.90 o 
  -5  13   4       22.59       23.06      3.78 o 
  -4  13   4       13.32       17.15      2.75 o 
  -3  13   4        1.37        1.92      1.80 o 
  -2  13   4       28.56       33.30      3.54 o 
  -1  13   4       14.78       15.56      2.76 o 
   0  13   4      200.66      223.52     26.83 o 
   1  13   4        0.42       -0.28      2.45 o 
   2  13   4        0.07       -1.98      2.38 o 
   3  13   4        0.01       -2.16      2.16 o 
   4  13   4      183.74      176.58     12.55 o 
   5  13   4       25.40       31.74      4.70 o 
   6  13   4        0.60        4.10      3.99 o 
   7  13   4        0.02        4.45      4.64 o 
   8  13   4        0.01        2.50      2.80 o 
 -10  14   4        0.27        1.38      4.01 o 
  -9  14   4       24.42       21.45      4.26 o 
  -8  14   4       24.14       26.25      4.60 o 
  -7  14   4       39.76       40.20      5.18 o 
  -6  14   4        1.46       -0.25      2.72 o 
  -5  14   4        8.17        7.60      2.84 o 
  -4  14   4        9.73       11.48      2.54 o 
  -3  14   4       17.04       17.47      2.85 o 
  -2  14   4       15.88       12.33      2.62 o 
  -1  14   4        3.10        3.67      2.02 o 
   0  14   4       38.23       31.95      4.68 o 
   1  14   4        0.00        2.02      2.61 o 
   2  14   4        4.26        1.02      2.53 o 
   3  14   4        5.85        6.12      3.04 o 
   4  14   4        9.99        1.96      3.77 o 
   5  14   4       23.54       18.13      4.05 o 
   6  14   4        8.79       15.83      5.65 o 
   7  14   4        2.00        5.00      4.83 o 
  -9  15   4        9.46       14.64      8.21 o 
  -8  15   4        1.13        2.54      4.60 o 
  -7  15   4        2.38        1.82      2.42 o 
  -6  15   4        3.36        5.10      2.82 o 
  -5  15   4        4.00        6.33      2.82 o 
  -4  15   4        2.99        3.73      2.07 o 
  -3  15   4        1.19        3.39      2.16 o 
  -2  15   4        7.22        8.95      2.36 o 
  -1  15   4       42.94       37.56      3.84 o 
   0  15   4       29.67       33.96      6.59 o 
   1  15   4       30.90       43.78      5.48 o 
   2  15   4        0.01       -2.25      2.25 o 
   3  15   4        5.23        7.18      3.39 o 
   4  15   4        0.02       -2.96      2.96 o 
   5  15   4        4.59        7.13      4.79 o 
   6  15   4       45.21       50.75      9.21 o 
  -8  16   4        6.91        5.18      3.02 o 
  -7  16   4        7.99        8.69      3.11 o 
  -6  16   4        0.04        1.24      2.43 o 
  -5  16   4        0.00        0.65      4.24 o 
  -4  16   4        2.62        6.02      2.98 o 
  -3  16   4        1.26        0.35      2.05 o 
  -2  16   4       14.90       12.96      2.76 o 
  -1  16   4       52.04       47.91      4.35 o 
   0  16   4        8.84       12.23      3.72 o 
   1  16   4        7.13        8.82      3.52 o 
   2  16   4        0.02       -1.77      2.61 o 
   3  16   4        1.87        2.34      4.02 o 
   4  16   4        0.07        1.93      4.07 o 
   5  16   4        2.00       -0.55      2.86 o 
  -7  17   4        2.30        3.81      3.12 o 
  -6  17   4        4.37        4.46      2.97 o 
  -5  17   4       32.28       43.92      5.79 o 
  -4  17   4        2.64        2.12      2.71 o 
  -3  17   4        1.13        1.23      2.10 o 
  -2  17   4       12.85       18.24      3.17 o 
  -1  17   4        2.83        4.02      2.32 o 
   0  17   4        4.52        4.77      3.80 o 
   1  17   4       33.23       45.48      6.05 o 
   2  17   4        0.41       -0.80      3.16 o 
   3  17   4        4.63        4.53      4.64 o 
  -5  18   4        2.39        6.22      6.16 o 
  -4  18   4        0.03        0.09      2.76 o 
  -3  18   4        2.34        2.24      2.39 o 
  -2  18   4        2.91        3.56      2.89 o 
  -1  18   4        5.17        7.93      2.75 o 
   0  18   4       26.82       24.36      3.67 o 
   1  18   4        2.43        2.09      3.48 o 
 -15   1   5       21.33       27.39      4.77 o 
 -14   1   5        7.29        4.80      3.56 o 
 -13   1   5        2.59        5.09      2.95 o 
 -12   1   5        7.66        7.75      3.18 o 
 -11   1   5       11.50        9.42      3.10 o 
 -10   1   5       33.63       32.17      4.15 o 
  -9   1   5        0.26       -1.66      1.66 o 
  -8   1   5        1.47        4.12      1.10 o 
  -7   1   5      278.67      258.27      5.37 o 
  -6   1   5       16.61       14.10      1.48 o 
  -5   1   5       10.70       13.90      1.94 o 
  -4   1   5      182.69      186.65      4.17 o 
  -3   1   5      113.77      119.70      3.13 o 
  -2   1   5       48.52       51.14      3.33 o 
  -1   1   5      906.06      964.09     11.51 o 
   0   1   5      835.24      825.42      9.26 o 
   1   1   5        6.93        3.91      1.07 o 
   2   1   5       11.57       11.67      1.52 o 
   3   1   5      149.83      146.65      4.36 o 
   4   1   5        3.71        3.16      1.25 o 
   5   1   5        0.47        1.39      1.18 o 
   6   1   5       52.90       49.82      4.52 o 
   7   1   5      131.63      140.45      4.87 o 
   8   1   5       38.43       42.64      4.03 o 
   9   1   5        2.48        6.81      3.14 o 
  10   1   5      258.60      276.35     12.51 o 
  11   1   5       57.70       49.90      6.75 o 
 -15   2   5       50.77       72.80      7.03 o 
 -14   2   5        1.72        0.45      2.70 o 
 -13   2   5        2.74        6.51      3.04 o 
 -12   2   5      104.61       95.00      6.63 o 
 -11   2   5       15.30       16.45      3.50 o 
 -10   2   5      285.79      306.40     21.71 o 
  -9   2   5      133.27      128.24      7.41 o 
  -8   2   5      158.05      150.64      4.94 o 
  -7   2   5      223.18      214.98      4.86 o 
  -6   2   5       15.58       14.75      1.52 o 
  -5   2   5      567.65      594.37     11.27 o 
  -4   2   5       49.36       48.61      2.15 o 
  -3   2   5      468.67      481.48      7.67 o 
  -2   2   5       21.04       24.05      1.34 o 
  -1   2   5      118.51      121.07      2.68 o 
   0   2   5      224.27      210.77      3.39 o 
   1   2   5        9.93        8.83      1.32 o 
   2   2   5      963.12      993.68     19.62 o 
   3   2   5     1282.89     1340.20     35.43 o 
   4   2   5       18.21       21.02      2.15 o 
   5   2   5       16.68       20.26      2.87 o 
   6   2   5        3.30        2.72      1.50 o 
   7   2   5       77.74       80.56      3.89 o 
   8   2   5       89.94       96.57      6.77 o 
   9   2   5        2.61        3.01      2.82 o 
  10   2   5       19.44       34.19      5.43 o 
  11   2   5        2.58        3.00      2.80 o 
 -14   3   5        7.74        6.14      3.33 o 
 -13   3   5       20.19       16.27      3.73 o 
 -12   3   5       55.79       55.07      5.47 o 
 -11   3   5        6.82        5.78      2.76 o 
 -10   3   5      622.86      618.99     16.20 o 
  -9   3   5     1517.03     1477.87     23.61 o 
  -8   3   5        4.72        9.85      1.85 o 
  -7   3   5       11.90       10.70      1.42 o 
  -6   3   5       19.55       24.79      1.88 o 
  -5   3   5       38.69       33.00      2.02 o 
  -4   3   5        4.09        4.53      1.09 o 
  -3   3   5      190.76      178.46      4.11 o 
  -2   3   5     1140.72     1198.35     14.06 o 
  -1   3   5      516.15      549.66      7.44 o 
   0   3   5        0.00       -0.73      0.73 o 
   1   3   5        0.08       -0.59      0.59 o 
   2   3   5       46.70       44.11      2.53 o 
   3   3   5       54.93       67.86      3.03 o 
   4   3   5      652.83      642.75     17.32 o 
   5   3   5       19.61       15.49      1.97 o 
   6   3   5        0.65        1.35      1.36 o 
   7   3   5       82.84       85.88      4.98 o 
   8   3   5       17.37       18.72      3.00 o 
   9   3   5      165.82      175.23      9.45 o 
  10   3   5        0.27        2.26      3.22 o 
  11   3   5        0.08        1.91      3.06 o 
 -14   4   5       17.19       18.35      4.12 o 
 -13   4   5        8.54        6.34      3.13 o 
 -12   4   5       55.00       48.71      5.28 o 
 -11   4   5        6.73        8.37      2.99 o 
 -10   4   5      334.20      323.45      8.59 o 
  -9   4   5      879.16      896.13     20.27 o 
  -8   4   5      186.62      168.33      5.54 o 
  -7   4   5       54.70       56.82      2.64 o 
  -6   4   5      136.27      140.37      3.88 o 
  -5   4   5      227.74      211.01      6.31 o 
  -4   4   5     1948.05     2054.23     25.65 o 
  -3   4   5      365.98      368.80      6.62 o 
  -2   4   5       85.32       81.98      2.30 o 
  -1   4   5      178.61      201.03      4.06 o 
   0   4   5     2130.78     2132.20     42.08 o 
   1   4   5      709.55      694.63      9.42 o 
   2   4   5       23.96       22.23      2.08 o 
   3   4   5      259.60      270.33      6.30 o 
   4   4   5      142.26      136.71      4.90 o 
   5   4   5        0.02        2.22      1.27 o 
   6   4   5       58.34       54.05      3.34 o 
   7   4   5       26.75       27.07      3.29 o 
   8   4   5       49.92       50.69      4.98 o 
   9   4   5      112.41      106.77      7.71 o 
  10   4   5       20.96       21.45      4.34 o 
 -14   5   5        8.38        1.03      2.98 o 
 -13   5   5       13.02       18.10      3.99 o 
 -12   5   5       91.49       84.11      6.53 o 
 -11   5   5       11.78        9.12      2.93 o 
 -10   5   5       61.51       53.04      3.86 o 
  -9   5   5       65.89       58.87      6.32 o 
  -8   5   5        3.96        4.94      1.67 o 
  -7   5   5        9.73       10.96      1.51 o 
  -6   5   5       60.67       60.90      2.77 o 
  -5   5   5      606.98      620.46      9.93 o 
  -4   5   5      353.04      366.96      6.85 o 
  -3   5   5        4.47        6.90      1.26 o 
  -2   5   5        1.85        4.49      0.95 o 
  -1   5   5     1370.53     1390.71     18.37 o 
   0   5   5     2214.52     2200.34     27.55 o 
   1   5   5     3592.38     3652.05     55.99 o 
   2   5   5      200.82      189.13      5.06 o 
   3   5   5      262.84      248.45      7.78 o 
   4   5   5      119.35      118.59      4.22 o 
   5   5   5       70.37       69.66      3.56 o 
   6   5   5       40.11       39.56      3.02 o 
   7   5   5        9.08        9.11      2.27 o 
   8   5   5       12.81       19.79      3.10 o 
   9   5   5        3.96        3.98      2.53 o 
  10   5   5        0.71        4.41      3.83 o 
 -14   6   5        5.51        2.90      3.10 o 
 -13   6   5        0.27        4.28      2.99 o 
 -12   6   5        0.57       -1.36      2.28 o 
 -11   6   5        8.99       10.04      3.05 o 
 -10   6   5      128.10      120.10      5.23 o 
  -9   6   5       12.17        7.06      2.04 o 
  -8   6   5      144.35      148.22     10.63 o 
  -7   6   5       28.01       27.16      2.68 o 
  -6   6   5       51.54       50.62      4.58 o 
  -5   6   5      947.54      956.84     18.62 o 
  -4   6   5       16.59       16.68      1.71 o 
  -3   6   5       18.33       24.21      1.95 o 
  -2   6   5      383.17      383.37      8.35 o 
  -1   6   5       25.59       27.90      1.85 o 
   0   6   5       89.88       80.21      2.83 o 
   1   6   5      965.74      939.32     23.57 o 
   2   6   5       11.42       10.36      1.86 o 
   3   6   5      114.00      115.87      4.10 o 
   4   6   5        4.02        2.25      1.28 o 
   5   6   5       23.02       26.28      2.49 o 
   6   6   5        0.05       -0.81      1.24 o 
   7   6   5      153.87      127.50      5.93 o 
   8   6   5       39.48       49.82      4.53 o 
   9   6   5        1.55        0.77      1.98 o 
  10   6   5        3.07        3.05      2.77 o 
 -14   7   5        4.46        5.83      7.14 o 
 -13   7   5        0.69        1.63      2.67 o 
 -12   7   5       15.95       18.08      4.02 o 
 -11   7   5        8.25        8.01      6.33 o 
 -10   7   5      114.74      106.59      7.47 o 
  -9   7   5       65.09       68.95      4.31 o 
  -8   7   5        0.21       -1.17      1.17 o 
  -7   7   5      189.09      191.19     12.71 o 
  -6   7   5       15.48       17.05      1.87 o 
  -5   7   5        7.19        6.97      1.41 o 
  -4   7   5       23.83       26.01      2.15 o 
  -3   7   5        0.05        0.24      0.98 o 
  -2   7   5       65.90       64.13      6.92 o 
  -1   7   5       89.21       93.74      5.53 o 
   0   7   5      193.76      179.37      9.85 o 
   1   7   5       18.79       21.09      1.87 o 
   2   7   5      101.67       98.40      4.30 o 
   3   7   5        2.02        3.96      1.75 o 
   4   7   5       12.07       10.77      1.78 o 
   5   7   5       45.90       45.48      3.17 o 
   6   7   5      160.86      155.96      8.18 o 
   7   7   5       70.74       77.78      5.30 o 
   8   7   5        7.23        5.70      2.26 o 
   9   7   5        8.34        4.06      2.18 o 
  10   7   5       22.07       23.93      4.70 o 
 -13   8   5        0.92        2.85      6.42 o 
 -12   8   5        0.11        1.91      2.67 o 
 -11   8   5        2.75        4.12      2.01 o 
 -10   8   5        0.40        1.03      1.72 o 
  -9   8   5       42.28       40.55      3.61 o 
  -8   8   5        0.51        0.07      1.57 o 
  -7   8   5       28.63       27.16      3.01 o 
  -6   8   5        0.28        0.73      1.33 o 
  -5   8   5        1.17        0.86      1.06 o 
  -4   8   5       17.27       17.78      1.92 o 
  -3   8   5       61.02       61.76      2.98 o 
  -2   8   5       19.43       20.85      2.31 o 
  -1   8   5      335.05      309.29      7.51 o 
   0   8   5        0.76        1.60      1.03 o 
   1   8   5      342.58      332.83      9.03 o 
   2   8   5       86.79       81.95      3.96 o 
   3   8   5        3.07        1.13      1.31 o 
   4   8   5       30.83       27.11      2.81 o 
   5   8   5        0.94       -1.17      1.17 o 
   6   8   5       41.57       42.23      4.07 o 
   7   8   5       33.98       33.14      5.05 o 
   8   8   5       57.87       45.84      5.59 o 
   9   8   5        0.05        0.38      2.01 o 
 -13   9   5       13.32       17.56      4.30 o 
 -12   9   5        0.65        2.39      3.04 o 
 -11   9   5        0.60        0.72      1.88 o 
 -10   9   5        1.64        4.51      2.06 o 
  -9   9   5       31.43       29.71      3.45 o 
  -8   9   5       38.96       38.69      3.61 o 
  -7   9   5       20.34       14.27      2.61 o 
  -6   9   5        6.15        3.28      1.61 o 
  -5   9   5       13.58       13.69      1.88 o 
  -4   9   5       25.41       24.21      2.26 o 
  -3   9   5      104.03       92.84      5.57 o 
  -2   9   5        0.00        0.84      1.31 o 
  -1   9   5       47.23       49.73      5.39 o 
   0   9   5        9.73        8.07      1.48 o 
   1   9   5       17.01       17.56      2.14 o 
   2   9   5        0.03       -0.96      1.24 o 
   3   9   5        1.68        3.50      1.52 o 
   4   9   5       28.29       29.15      3.03 o 
   5   9   5        0.55       -0.37      1.83 o 
   6   9   5        0.10        0.41      1.82 o 
   7   9   5        9.68        8.86      2.73 o 
   8   9   5        1.41        1.60      1.86 o 
   9   9   5        0.23       -1.49      2.13 o 
 -12  10   5        0.29       -1.30      3.72 o 
 -11  10   5        5.90        5.25      2.34 o 
 -10  10   5        5.03        8.32      2.39 o 
  -9  10   5       32.48       33.38      3.66 o 
  -8  10   5        9.49       12.16      2.63 o 
  -7  10   5       85.48       76.95      4.75 o 
  -6  10   5        2.58       -0.34      1.82 o 
  -5  10   5        4.45        3.51      1.47 o 
  -4  10   5        4.62        4.01      1.88 o 
  -3  10   5       18.45       21.89      2.61 o 
  -2  10   5      200.15      196.45      7.99 o 
  -1  10   5       32.40       30.01      3.01 o 
   0  10   5        1.76        0.09      1.52 o 
   1  10   5       35.98       30.97      4.13 o 
   2  10   5       35.50       31.09      3.76 o 
   3  10   5       57.52       43.87      3.84 o 
   4  10   5        0.07       -0.12      1.64 o 
   5  10   5      196.51      174.72      8.37 o 
   6  10   5       34.05       28.54      7.16 o 
   7  10   5       22.73       19.09      4.20 o 
   8  10   5       44.78       47.60      5.83 o 
 -12  11   5        4.10        3.76      3.11 o 
 -11  11   5        7.66        8.62      2.55 o 
 -10  11   5        7.33       10.11      2.62 o 
  -9  11   5        0.93        4.33      2.16 o 
  -8  11   5       25.66       28.22      4.33 o 
  -7  11   5      189.56      169.32      6.68 o 
  -6  11   5       15.47       12.92      2.50 o 
  -5  11   5        0.32        1.51      1.38 o 
  -4  11   5        6.95       10.64      2.29 o 
  -3  11   5      240.30      213.93      8.14 o 
  -2  11   5      822.86      799.77     17.80 o 
  -1  11   5        0.00        1.21      1.83 o 
   0  11   5        2.31        3.99      2.75 o 
   1  11   5       33.30       34.08      4.30 o 
   2  11   5       17.35       18.97      3.39 o 
   3  11   5       43.09       46.44      3.75 o 
   4  11   5        2.00        0.08      1.48 o 
   5  11   5        6.10        4.86      2.34 o 
   6  11   5       69.18       55.53      5.74 o 
   7  11   5       55.54       47.38      5.91 o 
   8  11   5        2.89        5.12      2.99 o 
 -11  12   5        0.82        2.70      3.18 o 
 -10  12   5        0.12       -1.88      1.96 o 
  -9  12   5       18.51       25.00      3.56 o 
  -8  12   5       77.01       84.80      6.71 o 
  -7  12   5        0.92        4.99      4.21 o 
  -6  12   5       12.19        8.52      2.27 o 
  -5  12   5       12.39       16.76      2.66 o 
  -4  12   5       50.45       49.47      5.27 o 
  -3  12   5       12.14        9.62      2.43 o 
  -2  12   5      231.58      220.47      8.67 o 
  -1  12   5      284.25      275.74      9.40 o 
   0  12   5       35.37       34.75      3.42 o 
   1  12   5        8.67        2.88      2.34 o 
   2  12   5       53.50       61.43      8.96 o 
   3  12   5        0.40       -0.62      1.99 o 
   4  12   5        1.95        5.19      2.29 o 
   5  12   5        0.00       -0.20      2.30 o 
   6  12   5        0.11        1.41      2.37 o 
   7  12   5       19.34       21.48      7.60 o 
 -11  13   5        0.00       -2.01      2.01 o 
 -10  13   5        0.02        1.97      2.34 o 
  -9  13   5       23.62       27.65      3.91 o 
  -8  13   5      207.85      232.09      8.60 o 
  -7  13   5      236.52      246.36     11.53 o 
  -6  13   5        8.61       13.86      3.44 o 
  -5  13   5        0.01        2.61      2.28 o 
  -4  13   5        5.67        6.52      2.80 o 
  -3  13   5        8.22       13.33      3.08 o 
  -2  13   5      118.04      134.64     23.64 o 
  -1  13   5      204.51      225.46     43.45 o 
   0  13   5        4.25       12.49      2.97 o 
   1  13   5       51.54       52.16      7.98 o 
   2  13   5       28.39       37.15      7.69 o 
   3  13   5        0.03        2.88      2.33 o 
   4  13   5      109.29      111.85     11.54 o 
   5  13   5       37.48       32.85      7.09 o 
   6  13   5        0.02       -1.04      2.76 o 
   7  13   5       19.35       22.51      4.33 o 
 -10  14   5        7.24        6.27      2.65 o 
  -9  14   5        4.95        5.35      3.07 o 
  -8  14   5       25.42       31.13      7.59 o 
  -7  14   5       99.72      101.79      9.12 o 
  -6  14   5        0.67        5.06      2.69 o 
  -5  14   5       23.03       21.06      3.94 o 
  -4  14   5        5.17        6.82      2.45 o 
  -3  14   5        0.01        3.51      2.17 o 
  -2  14   5        0.30        1.90      2.16 o 
  -1  14   5        1.32        3.10      2.14 o 
   0  14   5       22.77       25.20      3.50 o 
   1  14   5        0.55        0.25      3.30 o 
   2  14   5        0.18       -2.16      3.38 o 
   3  14   5       15.40       27.37      8.04 o 
   4  14   5       54.22       69.81      9.75 o 
   5  14   5       91.40      101.09     11.51 o 
   6  14   5       56.18       56.28      8.31 o 
  -9  15   5        4.45        6.61      3.45 o 
  -8  15   5        5.64        5.33      3.07 o 
  -7  15   5        4.23        5.04      2.97 o 
  -6  15   5        2.70        3.94      2.78 o 
  -5  15   5        0.08       -3.22      3.49 o 
  -4  15   5        0.89        5.84      2.35 o 
  -3  15   5       25.64       30.99      3.92 o 
  -2  15   5        9.35       12.81      2.80 o 
  -1  15   5        2.18        2.95      2.84 o 
   0  15   5       12.54       13.02      3.29 o 
   1  15   5       11.69        9.07      4.06 o 
   2  15   5        5.54        8.88      4.29 o 
   3  15   5        5.00        6.83      5.87 o 
   4  15   5       10.00        8.12      5.10 o 
   5  15   5        7.42       13.52      5.51 o 
  -7  16   5        2.47        0.87      2.93 o 
  -6  16   5       11.10       11.44      6.31 o 
  -5  16   5        0.36        3.64      3.05 o 
  -4  16   5        0.21        5.32      3.75 o 
  -3  16   5       24.13       39.10      5.59 o 
  -2  16   5        0.53        2.40      2.19 o 
  -1  16   5        1.10        1.59      2.72 o 
   0  16   5        5.13        4.12      3.67 o 
   1  16   5        5.05        6.66      4.19 o 
   2  16   5        0.06       -2.69      3.52 o 
   3  16   5        1.06        2.53      4.70 o 
  -6  17   5        3.84        3.43      2.88 o 
  -5  17   5        0.89        0.38      3.57 o 
  -4  17   5        1.51        3.50      3.10 o 
  -3  17   5        0.05        1.70      2.38 o 
  -2  17   5        0.11        0.42      3.02 o 
  -1  17   5        0.26       -0.29      3.82 o 
   0  17   5        6.58       14.19      4.82 o 
   1  17   5        0.38       -2.23      3.54 o 
   2  17   5        4.06        6.41      4.29 o 
 -14   0   6        0.44        4.72      4.43 o 
 -13   0   6       41.54       38.67      7.63 o 
 -12   0   6        4.25       10.64      4.45 o 
 -11   0   6      218.20      192.52     11.98 o 
 -10   0   6      364.98      346.95     16.13 o 
  -9   0   6       20.92       10.40      4.05 o 
  -8   0   6      821.15      797.91     17.41 o 
  -7   0   6       11.78       11.97      2.74 o 
  -6   0   6       15.57       21.52      2.69 o 
  -5   0   6      318.97      305.73      8.59 o 
  -4   0   6      108.17       96.29      4.39 o 
  -3   0   6      287.50      283.59      8.95 o 
  -2   0   6      643.28      653.21     13.75 o 
  -1   0   6       48.41       49.95      2.40 o 
   0   0   6       54.45       62.77      4.03 o 
   1   0   6       86.47       76.32      5.73 o 
   2   0   6      382.69      404.29     11.49 o 
   3   0   6       86.70       86.02      5.01 o 
   4   0   6       10.16       12.56      2.69 o 
   5   0   6     1649.29     1635.18     52.03 o 
   6   0   6      245.90      262.63      9.92 o 
   7   0   6       73.67       66.04      5.61 o 
   8   0   6        1.28        2.69      4.05 o 
   9   0   6      287.68      282.70     18.00 o 
  10   0   6      391.49      457.40     24.60 o 
 -14   1   6        0.10       -0.66      2.73 o 
 -13   1   6        1.91        6.54      3.26 o 
 -12   1   6        1.13        1.70      2.51 o 
 -11   1   6       64.16       65.99      5.63 o 
 -10   1   6      390.48      363.72     18.74 o 
  -9   1   6       80.26       75.83      4.07 o 
  -8   1   6       73.50       86.79      3.34 o 
  -7   1   6        1.43        3.78      1.76 o 
  -6   1   6       34.83       36.03      2.27 o 
  -5   1   6       44.39       50.82      2.47 o 
  -4   1   6       34.08       35.73      2.25 o 
  -3   1   6      341.09      357.73      6.46 o 
  -2   1   6        8.90        8.01      1.52 o 
  -1   1   6       60.57       49.29      1.84 o 
   0   1   6       12.35       11.36      1.56 o 
   1   1   6       96.82       90.02      3.39 o 
   2   1   6      123.04      110.97      3.95 o 
   3   1   6      183.57      181.80      5.21 o 
   4   1   6      139.81      133.34      4.57 o 
   5   1   6       25.74       29.41      2.78 o 
   6   1   6       45.78       43.43      3.28 o 
   7   1   6      168.11      164.64      5.66 o 
   8   1   6      118.52      141.65      8.48 o 
   9   1   6      314.75      348.36     14.32 o 
  10   1   6       87.08      107.06      9.16 o 
 -14   2   6        0.03       -0.21      2.82 o 
 -13   2   6        2.04        0.86      2.71 o 
 -12   2   6       12.51       18.36      3.65 o 
 -11   2   6       51.00       52.80      5.21 o 
 -10   2   6        9.19       15.39      3.44 o 
  -9   2   6       21.87       21.27      2.71 o 
  -8   2   6      136.88      135.99      4.09 o 
  -7   2   6      107.23       92.80      3.27 o 
  -6   2   6       11.29       10.54      1.56 o 
  -5   2   6       13.99       10.15      1.47 o 
  -4   2   6      530.66      530.27      8.89 o 
  -3   2   6      952.29      983.74     13.70 o 
  -2   2   6      878.36      858.90     11.99 o 
  -1   2   6        6.13        7.24      1.37 o 
   0   2   6      179.78      167.29      4.56 o 
   1   2   6        6.61        8.51      1.49 o 
   2   2   6      331.19      331.25     10.31 o 
   3   2   6      206.12      210.05      5.70 o 
   4   2   6       50.09       50.39      3.80 o 
   5   2   6       19.68       17.14      2.27 o 
   6   2   6       72.34       78.78      4.05 o 
   7   2   6      113.43      118.69      4.82 o 
   8   2   6        7.17        5.50      2.30 o 
   9   2   6      106.36       93.05     13.60 o 
  10   2   6       95.92      103.04      9.56 o 
 -14   3   6        0.12        1.49      3.71 o 
 -13   3   6       16.99       13.17      3.66 o 
 -12   3   6        5.27        7.75      2.86 o 
 -11   3   6      176.94      167.55      8.06 o 
 -10   3   6       24.66       28.18      4.25 o 
  -9   3   6      271.97      278.19      7.69 o 
  -8   3   6        0.79        1.18      1.47 o 
  -7   3   6        1.73        2.75      1.15 o 
  -6   3   6      295.16      300.08      9.47 o 
  -5   3   6       19.49       23.76      1.93 o 
  -4   3   6       28.92       28.31      2.04 o 
  -3   3   6      205.06      222.80      4.92 o 
  -2   3   6      207.16      200.47      3.98 o 
  -1   3   6       46.08       48.38      1.94 o 
   0   3   6       27.65       28.54      3.17 o 
   1   3   6       23.24       24.75      2.42 o 
   2   3   6      686.90      709.04     12.59 o 
   3   3   6        0.36        0.05      1.20 o 
   4   3   6      128.59      128.09      5.85 o 
   5   3   6       74.72       65.49      3.71 o 
   6   3   6        1.94        1.46      1.44 o 
   7   3   6       69.67       65.74      4.80 o 
   8   3   6        0.05       -0.11      1.79 o 
   9   3   6       11.96       19.83      4.70 o 
 -14   4   6        8.99        9.51      3.60 o 
 -13   4   6       12.07       14.25      3.71 o 
 -12   4   6        0.52        4.76      2.70 o 
 -11   4   6      107.13       89.82      6.60 o 
 -10   4   6      267.43      250.00      9.55 o 
  -9   4   6       18.34       18.56      2.62 o 
  -8   4   6       23.65       23.79      2.70 o 
  -7   4   6      114.02      110.33      5.00 o 
  -6   4   6      133.69      125.94      6.03 o 
  -5   4   6       26.33       28.72      2.16 o 
  -4   4   6        0.02        0.01      0.96 o 
  -3   4   6       54.46       50.37      2.55 o 
  -2   4   6        0.17        0.82      0.76 o 
  -1   4   6       25.28       22.86      1.51 o 
   0   4   6      131.06      133.40      4.66 o 
   1   4   6        5.72        3.63      1.51 o 
   2   4   6       54.78       52.04      3.09 o 
   3   4   6       39.93       38.86      2.88 o 
   4   4   6       20.85       21.63      2.51 o 
   5   4   6       52.70       53.78      3.51 o 
   6   4   6       51.72       48.26      4.36 o 
   7   4   6       24.56       29.32      3.63 o 
   8   4   6        0.00        0.46      1.83 o 
   9   4   6       15.59       10.46      3.65 o 
 -14   5   6        0.04        3.08      3.07 o 
 -13   5   6        5.30        6.30      3.08 o 
 -12   5   6        4.53        2.12      2.53 o 
 -11   5   6       34.14       31.65      4.97 o 
 -10   5   6       21.42       19.79      2.87 o 
  -9   5   6        5.71        8.14      2.97 o 
  -8   5   6        1.08        3.02      1.60 o 
  -7   5   6       46.45       44.53      2.69 o 
  -6   5   6      109.87      107.87      3.67 o 
  -5   5   6       58.67       60.01      2.92 o 
  -4   5   6      144.06      159.36      5.26 o 
  -3   5   6       32.96       30.75      2.16 o 
  -2   5   6      189.16      183.94      4.53 o 
  -1   5   6      197.78      193.61      4.50 o 
   0   5   6      263.83      264.26      6.89 o 
   1   5   6      138.10      148.10      7.08 o 
   2   5   6       55.23       58.31      4.97 o 
   3   5   6      277.47      252.70     10.21 o 
   4   5   6        0.21        0.63      1.26 o 
   5   5   6        1.15       -0.25      1.24 o 
   6   5   6        0.02       -0.05      1.44 o 
   7   5   6       59.49       62.18      4.91 o 
   8   5   6       12.55       12.25      2.75 o 
   9   5   6       14.87       12.60      3.76 o 
 -14   6   6       10.38       14.01      4.13 o 
 -13   6   6        1.36        2.22      2.72 o 
 -12   6   6       64.90       58.79      5.83 o 
 -11   6   6        2.67        3.28      2.42 o 
 -10   6   6        2.84        6.08      2.11 o 
  -9   6   6       67.98       66.59      9.71 o 
  -8   6   6        7.68       10.62      2.14 o 
  -7   6   6        3.62        3.66      1.32 o 
  -6   6   6      344.59      340.61      7.26 o 
  -5   6   6      128.18      137.01      4.18 o 
  -4   6   6      235.76      209.82      5.17 o 
  -3   6   6      267.92      281.74      6.05 o 
  -2   6   6       22.16       21.77      1.93 o 
  -1   6   6        0.00        0.22      1.49 o 
   0   6   6      135.38      128.89      4.69 o 
   1   6   6       32.07       25.71      2.63 o 
   2   6   6       75.97       75.32      3.97 o 
   3   6   6        0.01       -0.51      1.80 o 
   4   6   6        3.11        5.10      1.59 o 
   5   6   6       38.18       48.35      3.42 o 
   6   6   6      164.41      150.92     11.78 o 
   7   6   6       48.73       49.41      4.51 o 
   8   6   6       34.61       37.03      4.37 o 
   9   6   6       13.63       15.30      3.05 o 
 -13   7   6        4.85       10.87      3.70 o 
 -12   7   6        3.16        6.98      3.14 o 
 -11   7   6        2.46        1.02      2.22 o 
 -10   7   6       40.06       41.50      3.80 o 
  -9   7   6        0.79        0.16      1.81 o 
  -8   7   6        2.85        0.64      1.52 o 
  -7   7   6        9.85       13.11      2.31 o 
  -6   7   6      116.45      113.64      4.63 o 
  -5   7   6       94.04       84.68      3.41 o 
  -4   7   6       67.54       66.66      3.43 o 
  -3   7   6       31.99       31.35      3.48 o 
  -2   7   6      126.79      115.80      4.42 o 
  -1   7   6       80.70       70.23      3.55 o 
   0   7   6        0.52        1.87      2.09 o 
   1   7   6      495.32      453.81     10.29 o 
   2   7   6      240.93      236.54      9.67 o 
   3   7   6      105.65       97.41      4.88 o 
   4   7   6        5.22        6.88      1.77 o 
   5   7   6        4.74        2.71      1.59 o 
   6   7   6        1.86       -0.70      2.03 o 
   7   7   6       42.00       42.25      4.36 o 
   8   7   6       58.01       52.12      4.86 o 
   9   7   6        0.03       -0.77      2.06 o 
 -13   8   6        5.66        7.04      3.23 o 
 -12   8   6        1.01        2.50      2.82 o 
 -11   8   6        5.05        2.70      3.06 o 
 -10   8   6        3.41        5.06      2.09 o 
  -9   8   6       33.36       31.59      3.48 o 
  -8   8   6       20.02       18.53      4.47 o 
  -7   8   6        0.26       -1.21      1.49 o 
  -6   8   6       65.24       69.06      3.45 o 
  -5   8   6       16.02       16.85      2.05 o 
  -4   8   6        0.45       -1.06      1.06 o 
  -3   8   6        2.21        1.05      1.26 o 
  -2   8   6      257.43      238.58      6.72 o 
  -1   8   6      404.50      391.14      9.69 o 
   0   8   6      115.16      116.20      6.22 o 
   1   8   6      394.26      369.39      9.20 o 
   2   8   6      168.25      151.70      5.71 o 
   3   8   6        0.66        0.13      1.37 o 
   4   8   6        6.86       10.63      2.45 o 
   5   8   6       72.24       70.23      4.15 o 
   6   8   6        3.28        2.98      2.06 o 
   7   8   6        1.68        2.15      1.95 o 
   8   8   6        1.20        2.20      3.15 o 
 -12   9   6       10.05       19.17      4.19 o 
 -11   9   6        3.01        3.90      3.20 o 
 -10   9   6       68.36       60.64      4.66 o 
  -9   9   6       93.18       69.22      4.78 o 
  -8   9   6        1.69        0.78      1.78 o 
  -7   9   6        6.65        6.57      3.77 o 
  -6   9   6        0.33        1.50      1.37 o 
  -5   9   6        0.25       -1.06      1.14 o 
  -4   9   6       52.52       52.83      3.16 o 
  -3   9   6        2.49        2.00      2.39 o 
  -2   9   6      108.84      102.93      4.57 o 
  -1   9   6      236.22      208.36      6.47 o 
   0   9   6     1578.33     1568.70     37.71 o 
   1   9   6        6.23        8.33      2.96 o 
   2   9   6       66.86       61.06      4.49 o 
   3   9   6       60.72       52.22      3.90 o 
   4   9   6       22.28       22.03      2.95 o 
   5   9   6       16.24       17.45      2.70 o 
   6   9   6        1.01        1.92      3.07 o 
   7   9   6       13.23       11.52      2.94 o 
   8   9   6       10.64       16.76      3.29 o 
 -12  10   6       19.91       23.45      8.19 o 
 -11  10   6       14.04       13.08      2.83 o 
 -10  10   6        4.04        5.48      2.28 o 
  -9  10   6       43.71       43.08      5.02 o 
  -8  10   6       79.38       82.94      5.19 o 
  -7  10   6        5.46        4.24      2.06 o 
  -6  10   6        0.01       -1.75      1.75 o 
  -5  10   6      129.87      143.50      4.85 o 
  -4  10   6        0.59       -1.48      1.48 o 
  -3  10   6       93.25      106.46      4.85 o 
  -2  10   6       35.67       29.15      3.66 o 
  -1  10   6      130.55      132.46      5.37 o 
   0  10   6      481.66      488.66     14.28 o 
   1  10   6       28.88       25.54      3.94 o 
   2  10   6       46.63       51.45      5.84 o 
   3  10   6        0.08       -1.04      1.47 o 
   4  10   6        0.40        0.15      1.65 o 
   5  10   6      145.50      132.91     25.70 o 
   6  10   6       26.92       20.15      3.89 o 
   7  10   6        0.70        2.53      2.45 o 
 -11  11   6        6.69        4.93      2.81 o 
 -10  11   6        0.29       -1.71      1.71 o 
  -9  11   6        2.05        1.71      2.80 o 
  -8  11   6       17.36       12.78      2.68 o 
  -7  11   6      149.08      158.80      6.68 o 
  -6  11   6       56.37       65.60      4.87 o 
  -5  11   6        3.81        2.90      2.25 o 
  -4  11   6       38.69       37.81      3.62 o 
  -3  11   6        0.13        3.56      1.90 o 
  -2  11   6        2.08        0.32      1.88 o 
  -1  11   6       88.13      103.47      6.45 o 
   0  11   6       90.54       88.38      6.39 o 
   1  11   6       32.98       39.26      4.75 o 
   2  11   6        0.07        2.07      2.24 o 
   3  11   6        7.84        9.88      2.77 o 
   4  11   6       19.30       21.24      3.03 o 
   5  11   6       25.15       24.33      4.21 o 
   6  11   6        3.85        3.31      2.49 o 
   7  11   6        2.59        5.81      6.26 o 
 -11  12   6        3.70        4.85      2.52 o 
 -10  12   6        0.07        1.69      2.05 o 
  -9  12   6      124.56      127.41      7.77 o 
  -8  12   6       83.07       91.34      8.34 o 
  -7  12   6       28.47       21.55      5.39 o 
  -6  12   6        1.28       -1.52      2.34 o 
  -5  12   6       30.59       28.68      4.35 o 
  -4  12   6       18.72       22.54      3.63 o 
  -3  12   6       30.63       38.72      4.69 o 
  -2  12   6       17.09       12.39      2.57 o 
  -1  12   6       50.22       60.36      6.94 o 
   0  12   6        7.71       12.11      3.35 o 
   1  12   6       44.77       54.85      7.48 o 
   2  12   6        7.43        9.62      2.92 o 
   3  12   6       15.30       24.22      4.05 o 
   4  12   6       23.88       32.33      4.50 o 
   5  12   6        5.30       -0.27      3.50 o 
   6  12   6        3.36       -1.06      2.52 o 
 -10  13   6        9.70        8.75      2.74 o 
  -9  13   6       13.78       23.14      3.64 o 
  -8  13   6      115.27      138.02      6.80 o 
  -7  13   6       36.35       46.28      5.61 o 
  -6  13   6       65.02       68.98      6.60 o 
  -5  13   6       23.00       29.27      7.01 o 
  -4  13   6       59.57       73.97      7.85 o 
  -3  13   6       28.97       35.41     12.79 o 
  -2  13   6       32.08       36.39      4.35 o 
  -1  13   6        8.69       11.69      3.35 o 
   0  13   6        2.01       -0.21      2.34 o 
   1  13   6        0.07       -0.46      2.17 o 
   2  13   6        0.05        3.75      4.05 o 
   3  13   6        3.73        7.73      2.82 o 
   4  13   6        1.30        0.41      3.61 o 
   5  13   6       13.13       13.31      5.68 o 
  -9  14   6       11.78       10.47      2.84 o 
  -8  14   6       71.46       71.21      6.91 o 
  -7  14   6       72.99       81.24      7.28 o 
  -6  14   6        1.03        0.51      2.70 o 
  -5  14   6        2.88        1.75      2.81 o 
  -4  14   6       41.11       50.90      7.95 o 
  -3  14   6       18.15       20.53      4.24 o 
  -2  14   6       54.87       58.80     13.19 o 
  -1  14   6      206.35      321.10    259.21 o 
   0  14   6       20.57       17.70      5.43 o 
   1  14   6        1.75        6.52      4.70 o 
   2  14   6        5.62        2.06      4.29 o 
   3  14   6        0.21        1.77      2.69 o 
   4  14   6       28.19       22.86      6.33 o 
  -8  15   6        0.27        0.31      2.87 o 
  -7  15   6       17.90       20.89      4.70 o 
  -6  15   6       11.79       15.65      4.01 o 
  -5  15   6        3.48       12.26      3.75 o 
  -4  15   6       41.98       48.31      5.12 o 
  -3  15   6        0.44        3.98      2.50 o 
  -2  15   6       68.70       81.05     20.75 o 
  -1  15   6       31.30       60.38     26.86 o 
   0  15   6       59.07      113.92    103.99 o 
   1  15   6        0.87        4.30      5.54 o 
   2  15   6        1.23        3.08      9.31 o 
   3  15   6       24.95       42.22      8.15 o 
  -6  16   6        0.47       -1.68      2.63 o 
  -5  16   6        7.43       10.98      3.58 o 
  -4  16   6        2.86       10.36      5.24 o 
  -3  16   6        4.38        4.69      2.54 o 
  -2  16   6        2.61        4.03      3.75 o 
  -1  16   6        5.34        8.25      6.46 o 
   0  16   6        0.09       -1.66      4.53 o 
   1  16   6        0.80       -0.95      4.20 o 
 -14   1   7        2.85        8.27      3.14 o 
 -13   1   7       11.51        9.19      3.16 o 
 -12   1   7       48.41       52.77      5.53 o 
 -11   1   7        7.96       15.19      3.34 o 
 -10   1   7       40.02       33.88      4.35 o 
  -9   1   7     1577.94     1511.82     46.92 o 
  -8   1   7       75.49       80.06      3.39 o 
  -7   1   7      116.94      113.69      3.82 o 
  -6   1   7       16.27       12.27      1.66 o 
  -5   1   7        0.53        0.17      1.07 o 
  -4   1   7        5.82        4.07      1.26 o 
  -3   1   7       95.55       95.31      3.18 o 
  -2   1   7        0.86        2.94      1.30 o 
  -1   1   7       58.05       57.82      3.47 o 
   0   1   7       12.44       11.41      1.73 o 
   1   1   7      121.68      100.93      5.09 o 
   2   1   7      120.93      115.64      5.69 o 
   3   1   7      287.50      269.75      7.49 o 
   4   1   7      333.61      330.82      9.72 o 
   5   1   7       19.33       25.33      2.81 o 
   6   1   7       33.91       37.22      3.69 o 
   7   1   7        3.46        3.27      1.77 o 
   8   1   7       22.66       27.31      5.05 o 
 -14   2   7       51.12       57.31      8.27 o 
 -13   2   7        7.76        6.94      3.03 o 
 -12   2   7       11.40        5.84      2.94 o 
 -11   2   7       13.70        9.44      2.99 o 
 -10   2   7       71.12       64.53      5.52 o 
  -9   2   7      259.88      244.46      9.28 o 
  -8   2   7       41.15       39.20      5.07 o 
  -7   2   7       15.59       15.51      1.95 o 
  -6   2   7       36.10       41.44      2.59 o 
  -5   2   7       39.18       40.68      4.26 o 
  -4   2   7      363.07      367.69      7.05 o 
  -3   2   7        9.22       11.14      1.48 o 
  -2   2   7       50.17       48.30      2.51 o 
  -1   2   7        4.86        8.02      1.81 o 
   0   2   7       60.94       57.09      3.11 o 
   1   2   7       43.89       49.30      3.13 o 
   2   2   7      193.19      191.68      5.66 o 
   3   2   7      268.06      257.71      6.86 o 
   4   2   7       27.52       29.01      3.26 o 
   5   2   7        5.60        5.16      1.81 o 
   6   2   7       52.77       46.63      3.64 o 
   7   2   7       50.02       49.29      4.67 o 
   8   2   7       21.43       20.23      4.53 o 
 -14   3   7        9.94       11.36      3.48 o 
 -13   3   7       30.75       39.34      5.14 o 
 -12   3   7       64.26       58.62      7.31 o 
 -11   3   7       11.19       12.52      3.23 o 
 -10   3   7        2.53        3.72      3.88 o 
  -9   3   7       17.79       19.05      3.54 o 
  -8   3   7        8.18        7.60      1.70 o 
  -7   3   7       25.63       27.00      2.30 o 
  -6   3   7        7.70        6.00      1.40 o 
  -5   3   7       34.72       33.51      2.65 o 
  -4   3   7      232.44      214.03      5.14 o 
  -3   3   7      166.99      169.26      4.38 o 
  -2   3   7       54.09       55.88      3.25 o 
  -1   3   7       26.57       23.70      2.48 o 
   0   3   7       80.95       80.60      3.97 o 
   1   3   7       78.22       76.55      4.91 o 
   2   3   7      100.29      100.37      4.16 o 
   3   3   7       55.59       68.36      3.93 o 
   4   3   7        1.91        3.07      1.76 o 
   5   3   7       22.55       22.90      2.69 o 
   6   3   7       43.47       48.06      4.70 o 
   7   3   7       43.47       54.69      4.80 o 
   8   3   7       15.84       19.73      3.77 o 
 -14   4   7       26.54       29.78      5.88 o 
 -13   4   7        6.51       11.49      3.54 o 
 -12   4   7       11.83       11.39      5.16 o 
 -11   4   7        9.45        6.30      2.97 o 
 -10   4   7        1.38        2.97      2.06 o 
  -9   4   7        3.46        5.16      3.86 o 
  -8   4   7        0.00        0.15      1.99 o 
  -7   4   7      127.93      122.88      4.11 o 
  -6   4   7      161.69      166.32      4.71 o 
  -5   4   7      286.63      263.17      8.01 o 
  -4   4   7        5.27        8.73      1.52 o 
  -3   4   7        0.48       -0.97      1.02 o 
  -2   4   7       33.70       38.96      2.91 o 
  -1   4   7       11.50       10.00      2.42 o 
   0   4   7        1.14        0.07      1.36 o 
   1   4   7      244.39      231.58     10.53 o 
   2   4   7       78.72       73.92      3.81 o 
   3   4   7       54.76       49.78      3.40 o 
   4   4   7        6.21        5.88      2.25 o 
   5   4   7        0.78        1.30      1.50 o 
   6   4   7        8.17       12.11      2.26 o 
   7   4   7        2.58        2.02      2.42 o 
   8   4   7       10.02       10.69      2.79 o 
 -13   5   7        7.87       10.36      3.25 o 
 -12   5   7       33.90       42.66      5.31 o 
 -11   5   7        1.83        4.17      2.60 o 
 -10   5   7       36.74       29.01      3.29 o 
  -9   5   7       46.66       37.43      4.32 o 
  -8   5   7       31.23       29.51      3.08 o 
  -7   5   7      108.24      108.34      3.94 o 
  -6   5   7       27.28       25.95      2.38 o 
  -5   5   7      238.73      227.54      5.64 o 
  -4   5   7      110.18      107.17      3.73 o 
  -3   5   7        7.66        5.90      1.44 o 
  -2   5   7        4.78        6.85      1.67 o 
  -1   5   7       90.55       83.73     11.76 o 
   0   5   7        0.08        0.48      3.95 o 
   1   5   7       63.46       59.54      3.94 o 
   2   5   7      304.25      283.23      9.20 o 
   3   5   7        8.45        6.82      1.74 o 
   4   5   7        3.68        5.07      1.69 o 
   5   5   7        0.01        1.32      1.42 o 
   6   5   7        3.94        3.96      1.87 o 
   7   5   7        6.49        7.77      2.53 o 
   8   5   7       18.08       25.96      3.83 o 
 -13   6   7        1.17        3.28      2.72 o 
 -12   6   7       21.97       24.57      4.40 o 
 -11   6   7       51.95       46.27      5.20 o 
 -10   6   7        7.93        7.04      2.22 o 
  -9   6   7       15.46       11.27      2.45 o 
  -8   6   7        2.84        0.86      1.61 o 
  -7   6   7       13.23       13.57      1.96 o 
  -6   6   7      229.85      220.32      5.74 o 
  -5   6   7       14.85       18.67      2.08 o 
  -4   6   7       29.61       31.67      2.44 o 
  -3   6   7       25.67       26.19      2.26 o 
  -2   6   7       39.45       36.10      4.12 o 
  -1   6   7       47.03       44.37      4.56 o 
   0   6   7        9.66        7.09      3.64 o 
   1   6   7      372.58      361.26     11.67 o 
   2   6   7        8.19        7.93      2.13 o 
   3   6   7        1.58        1.03      1.47 o 
   4   6   7       28.08       33.43      3.11 o 
   5   6   7        1.84        1.28      1.55 o 
   6   6   7       39.60       31.64      4.47 o 
   7   6   7       41.56       42.14      4.87 o 
   8   6   7        0.08        1.59      2.19 o 
 -13   7   7        0.04        0.80      2.62 o 
 -12   7   7      108.68      100.60      7.34 o 
 -11   7   7       33.94       42.74      5.14 o 
 -10   7   7        0.70        1.12      1.87 o 
  -9   7   7        1.51        1.48      1.75 o 
  -8   7   7        1.15        2.65      1.75 o 
  -7   7   7        3.45        4.80      1.87 o 
  -6   7   7       13.50       15.49      2.05 o 
  -5   7   7       49.52       41.38      2.83 o 
  -4   7   7       17.97       20.89      2.23 o 
  -3   7   7       37.29       41.45      2.76 o 
  -2   7   7       79.64       86.41      7.41 o 
  -1   7   7      221.39      214.45      8.60 o 
   0   7   7      314.37      279.27     10.97 o 
   1   7   7     1074.34      956.31     42.34 o 
   2   7   7      178.87      166.34      6.23 o 
   3   7   7        1.73       -0.93      1.52 o 
   4   7   7        6.00        4.44      1.87 o 
   5   7   7       11.78        9.17      2.80 o 
   6   7   7        4.61        5.78      2.41 o 
   7   7   7        0.02        0.20      1.96 o 
 -12   8   7        0.03       -0.07      2.97 o 
 -11   8   7        1.08       -0.10      1.81 o 
 -10   8   7        3.68        1.80      2.04 o 
  -9   8   7        0.08        0.05      2.23 o 
  -8   8   7        0.53       -1.16      1.63 o 
  -7   8   7       12.32        7.79      2.18 o 
  -6   8   7        0.70        1.16      1.36 o 
  -5   8   7        0.61        0.80      1.32 o 
  -4   8   7      190.10      182.93      5.29 o 
  -3   8   7       40.73       39.15      3.29 o 
  -2   8   7       49.28       50.79      6.50 o 
  -1   8   7       90.82       80.72      5.96 o 
   0   8   7      126.10      113.63      6.59 o 
   1   8   7      605.67      521.50     15.02 o 
   2   8   7      186.70      188.85      9.10 o 
   3   8   7       25.69       25.99      4.48 o 
   4   8   7       42.30       40.85      3.87 o 
   5   8   7        0.01        2.90      1.92 o 
   6   8   7        9.62       11.00      2.78 o 
   7   8   7       41.87       43.30      4.65 o 
 -12   9   7        0.24        4.60      4.89 o 
 -11   9   7        0.88       -1.89      1.89 o 
 -10   9   7        0.17        1.55      2.05 o 
  -9   9   7        2.24        3.22      2.11 o 
  -8   9   7       37.39       40.89      3.90 o 
  -7   9   7       33.97       28.77      3.35 o 
  -6   9   7        1.86       -0.46      1.37 o 
  -5   9   7       57.77       55.77      5.25 o 
  -4   9   7       19.84       21.77      3.01 o 
  -3   9   7      166.79      170.98      6.02 o 
  -2   9   7       66.36       58.70      5.37 o 
  -1   9   7      306.97      317.03     12.89 o 
   0   9   7      104.39       91.76      6.57 o 
   1   9   7       26.81       20.48      3.66 o 
   2   9   7        8.37        2.37      2.73 o 
   3   9   7        5.19        7.62      2.82 o 
   4   9   7        7.03        7.43      2.80 o 
   5   9   7        4.12        2.95      2.36 o 
   6   9   7       40.16       50.35      5.87 o 
 -11  10   7        1.29        0.85      2.18 o 
 -10  10   7        0.01        2.17      2.46 o 
  -9  10   7       13.80       16.30      3.14 o 
  -8  10   7        7.46        8.65      2.52 o 
  -7  10   7       16.73       21.14      3.09 o 
  -6  10   7       34.94       35.99      3.96 o 
  -5  10   7        0.91        2.84      1.56 o 
  -4  10   7      178.18      165.73      6.19 o 
  -3  10   7      198.49      209.37     17.68 o 
  -2  10   7       25.01       20.08      3.71 o 
  -1  10   7      703.43      672.44     17.97 o 
   0  10   7       42.61       45.53      5.06 o 
   1  10   7       13.05        8.26      2.91 o 
   2  10   7        0.03       -0.81      2.21 o 
   3  10   7        5.75        3.34      2.81 o 
   4  10   7       15.18       14.73      3.44 o 
   5  10   7       14.77        2.96      4.07 o 
   6  10   7        4.25        3.40      2.87 o 
 -11  11   7        2.61        4.49      2.30 o 
 -10  11   7        0.78       -0.66      1.94 o 
  -9  11   7        0.03        0.71      2.08 o 
  -8  11   7       16.36       12.10      2.82 o 
  -7  11   7        1.01       -0.81      2.15 o 
  -6  11   7        7.17        9.99      2.53 o 
  -5  11   7        9.54       13.20      2.52 o 
  -4  11   7        0.89        1.21      1.83 o 
  -3  11   7      137.42      155.67      7.84 o 
  -2  11   7       73.18       66.73      6.00 o 
  -1  11   7       32.92       32.95      4.47 o 
   0  11   7        2.72        4.65      3.76 o 
   1  11   7        3.61        6.00      2.88 o 
   2  11   7        8.66       15.91      3.56 o 
   3  11   7        0.73        4.47      2.44 o 
   4  11   7        1.34        5.47      2.54 o 
   5  11   7        0.90       -1.49      3.99 o 
 -10  12   7        0.81        4.63      2.31 o 
  -9  12   7       17.96       23.90      3.61 o 
  -8  12   7       12.26       23.52      3.60 o 
  -7  12   7        0.08        2.35      3.18 o 
  -6  12   7       44.89       47.49      7.09 o 
  -5  12   7       15.31       27.34      3.47 o 
  -4  12   7       32.74       33.53      4.60 o 
  -3  12   7       35.39       41.91      5.09 o 
  -2  12   7        0.05       -0.32      2.27 o 
  -1  12   7        0.12       -0.11      2.30 o 
   0  12   7        1.08        1.49      2.39 o 
   1  12   7       70.34       69.13      6.24 o 
   2  12   7        7.69       10.33      4.94 o 
   3  12   7        0.02        1.51      3.15 o 
   4  12   7        0.10        5.78      4.10 o 
  -9  13   7       10.81       10.25      3.00 o 
  -8  13   7       17.08       22.35      4.40 o 
  -7  13   7       42.35       38.87      5.76 o 
  -6  13   7       21.82       35.20      5.57 o 
  -5  13   7       11.14       21.88      3.65 o 
  -4  13   7        7.09        8.84      3.07 o 
  -3  13   7        1.75        0.98      2.41 o 
  -2  13   7       25.33       25.41      4.38 o 
  -1  13   7        2.29        6.37      3.06 o 
   0  13   7        6.87        5.88      3.04 o 
   1  13   7       31.40       36.50      9.57 o 
   2  13   7       20.93       23.63      4.22 o 
   3  13   7       29.52       36.80      8.17 o 
  -8  14   7        1.30        1.63      3.34 o 
  -7  14   7       12.20       21.01      4.88 o 
  -6  14   7       19.18       33.48     10.30 o 
  -5  14   7        1.10       -3.78      7.28 o 
  -4  14   7        0.58        7.30      4.90 o 
  -3  14   7       51.19       74.46      9.18 o 
  -2  14   7       27.56       40.11      7.41 o 
  -1  14   7       26.88       32.34      4.94 o 
   0  14   7        8.22       13.55      3.72 o 
   1  14   7        8.42       10.33      3.53 o 
   2  14   7       14.49       27.51      4.83 o 
  -6  15   7        5.77        6.55      4.43 o 
  -5  15   7        0.85        8.24      3.98 o 
  -4  15   7        0.98       -1.43      5.28 o 
  -3  15   7        3.27        2.68      7.77 o 
  -2  15   7        5.45        0.71      4.18 o 
  -1  15   7       13.07       11.84      5.46 o 
   0  15   7        1.91        0.11      3.86 o 
   1  15   7        0.98        4.21      4.64 o 
 -13   0   8        1.75        3.15      3.99 o 
 -12   0   8       61.00       68.75      9.07 o 
 -11   0   8       24.65       35.06      6.90 o 
 -10   0   8      167.86      232.03     13.33 o 
  -9   0   8      156.86      164.04     11.57 o 
  -8   0   8       56.31       63.37      4.83 o 
  -7   0   8        5.07        6.20      2.28 o 
  -6   0   8       22.44       20.33      5.31 o 
  -5   0   8      133.71      125.02      5.74 o 
  -4   0   8      149.89      145.18      6.02 o 
  -2   0   8      775.73      722.34     25.74 o 
  -1   0   8      430.65      464.89     19.50 o 
   0   0   8        3.55        4.54      2.84 o 
   1   0   8      384.47      385.38     12.37 o 
   2   0   8      163.83      166.01     14.80 o 
   3   0   8       83.71       88.64      6.26 o 
   4   0   8      347.49      341.35     14.87 o 
   5   0   8        0.27        2.99      3.42 o 
   6   0   8       13.70       10.80      3.18 o 
   7   0   8        5.39       12.11      3.42 o 
 -13   1   8       16.22       17.10      3.76 o 
 -12   1   8        4.81        2.40      5.81 o 
 -11   1   8      256.59      223.38      9.55 o 
 -10   1   8       67.24       74.17      5.89 o 
  -9   1   8      398.12      377.19      9.56 o 
  -8   1   8        6.37        5.58      1.62 o 
  -7   1   8      105.83      100.99      3.85 o 
  -6   1   8        0.14        0.85      1.16 o 
  -5   1   8        6.19        4.42      1.45 o 
  -4   1   8       19.09       21.44      2.44 o 
  -3   1   8       46.38       45.16      5.04 o 
  -2   1   8      116.51      123.45      6.64 o 
  -1   1   8       30.80       31.04      3.20 o 
   0   1   8      256.30      262.80      6.79 o 
   1   1   8        0.09       -0.56      1.40 o 
   2   1   8      161.77      149.54      7.07 o 
   3   1   8       43.48       43.94      3.45 o 
   4   1   8       12.96       15.43      2.87 o 
   5   1   8       13.05       15.88      2.52 o 
   6   1   8       14.38       16.99      2.54 o 
   7   1   8        5.75        7.13      2.59 o 
 -13   2   8       29.01       38.03      5.25 o 
 -12   2   8        5.36       10.52      3.27 o 
 -11   2   8        5.49       12.99      5.02 o 
 -10   2   8       75.49       79.49      6.13 o 
  -9   2   8      211.06      189.67      9.69 o 
  -8   2   8       20.23       20.86      2.39 o 
  -7   2   8       23.13       17.99      2.14 o 
  -6   2   8        2.42        3.58      1.42 o 
  -5   2   8        9.43       10.33      1.74 o 
  -4   2   8       32.12       34.53      2.98 o 
  -3   2   8        0.18       -0.22      1.87 o 
  -2   2   8       72.03       71.04      5.54 o 
  -1   2   8       55.92       56.36      5.19 o 
   0   2   8        1.97       -2.04      2.04 o 
   1   2   8       14.19       12.81      2.12 o 
   2   2   8       19.64       20.68      2.51 o 
   3   2   8       24.11       22.44      2.66 o 
   4   2   8       14.53       14.21      2.30 o 
   5   2   8       46.67       47.06      3.74 o 
   6   2   8        1.35        5.04      1.87 o 
   7   2   8        9.33       12.07      2.84 o 
 -13   3   8        2.40        6.30      3.16 o 
 -12   3   8       25.94       25.44      4.21 o 
 -11   3   8       46.33       46.36      5.20 o 
 -10   3   8       10.51       14.12      3.40 o 
  -9   3   8       19.96       16.53      2.84 o 
  -8   3   8      115.23      115.54      4.30 o 
  -7   3   8      113.68      112.17      4.30 o 
  -6   3   8       41.82       41.17      2.78 o 
  -5   3   8        0.24        0.76      1.22 o 
  -4   3   8       34.41       34.35      3.01 o 
  -3   3   8        0.19       -1.65      2.74 o 
  -2   3   8        5.66        3.87      2.77 o 
  -1   3   8        3.01        3.87      2.30 o 
   0   3   8       16.93        9.91      2.95 o 
   1   3   8        3.96        4.72      1.75 o 
   2   3   8       29.80       37.74      3.23 o 
   3   3   8       42.74       43.29      3.52 o 
   4   3   8       37.11       36.21      3.40 o 
   5   3   8        1.83        2.49      1.68 o 
   6   3   8        2.06        0.26      1.72 o 
   7   3   8        3.53        4.02      2.34 o 
 -13   4   8        0.15        6.57      3.27 o 
 -12   4   8        0.01       -0.78      3.84 o 
 -11   4   8        0.68       -1.76      2.20 o 
 -10   4   8       14.02       13.20      2.64 o 
  -9   4   8       66.32       78.19      5.50 o 
  -8   4   8      112.00      108.44      4.94 o 
  -7   4   8        7.42        5.60      1.61 o 
  -6   4   8       27.36       30.70      2.58 o 
  -5   4   8       18.30       16.49      2.05 o 
  -4   4   8       14.61       14.89      2.32 o 
  -3   4   8       10.49       10.72      2.92 o 
  -2   4   8       53.31       58.35      5.12 o 
  -1   4   8        1.35       -0.21      2.85 o 
   0   4   8       38.59       42.89      4.89 o 
   1   4   8        0.63       -1.83      1.96 o 
   2   4   8        2.68        1.73      1.57 o 
   3   4   8        3.49        1.80      1.57 o 
   4   4   8        0.02       -0.01      1.52 o 
   5   4   8        7.84       17.38      2.64 o 
   6   4   8       33.29       33.73      3.44 o 
   7   4   8        3.54        3.92      3.52 o 
 -13   5   8       11.84       19.36      4.17 o 
 -12   5   8       12.96       20.68      3.85 o 
 -11   5   8        0.09        2.69      2.64 o 
 -10   5   8        3.58        2.82      1.92 o 
  -9   5   8        2.62        1.51      2.02 o 
  -8   5   8       38.54       33.11      3.41 o 
  -7   5   8       17.27       17.95      2.26 o 
  -6   5   8       61.98       64.21      3.43 o 
  -5   5   8        2.36        1.51      1.56 o 
  -4   5   8        4.36        3.77      1.63 o 
  -3   5   8       12.74       10.40      5.28 o 
  -2   5   8       47.45       51.79      5.02 o 
  -1   5   8        9.90        6.66      2.58 o 
   0   5   8       38.20       53.33      5.23 o 
   1   5   8       76.34       84.55      6.23 o 
   2   5   8       53.51       53.69      5.32 o 
   3   5   8        3.52        2.86      1.69 o 
   4   5   8        0.36        3.70      1.74 o 
   5   5   8       12.97       15.97      2.53 o 
   6   5   8       25.79       28.64      3.94 o 
 -12   6   8        1.31        6.90      3.83 o 
 -11   6   8       11.54       17.40      4.26 o 
 -10   6   8        0.45        3.96      2.05 o 
  -9   6   8        5.36        7.65      2.21 o 
  -8   6   8        7.36        6.32      2.10 o 
  -7   6   8        0.02       -1.30      1.30 o 
  -6   6   8       22.70       20.64      2.39 o 
  -5   6   8       44.51       42.77      2.96 o 
  -4   6   8       31.94       35.01      3.94 o 
  -3   6   8       83.22       83.23     11.38 o 
  -2   6   8        5.60        0.83      2.30 o 
  -1   6   8        1.73        4.87      2.61 o 
   0   6   8        0.11        1.41      2.51 o 
   1   6   8       84.95       85.75      6.40 o 
   2   6   8        0.00       -1.90      1.90 o 
   3   6   8        6.52        5.23      2.53 o 
   4   6   8       15.15       22.37      2.76 o 
   5   6   8        9.90        8.91      2.22 o 
   6   6   8        0.95        1.82      2.32 o 
 -12   7   8       23.41       36.24      5.22 o 
 -11   7   8        0.98        5.02      2.25 o 
 -10   7   8        0.02       -0.72      1.83 o 
  -9   7   8        8.80        8.39      2.41 o 
  -8   7   8       19.20       23.70      3.10 o 
  -7   7   8        0.64        2.09      1.81 o 
  -6   7   8       11.62       11.44      2.07 o 
  -5   7   8      182.18      176.91      5.38 o 
  -4   7   8        1.06        1.71      1.81 o 
  -3   7   8       25.50       33.54      4.35 o 
  -2   7   8       62.02       70.67      5.82 o 
  -1   7   8      152.32      142.59     16.75 o 
   0   7   8      862.03      834.21     60.82 o 
   1   7   8      396.55      378.21     51.76 o 
   2   7   8       18.80       20.48      3.79 o 
   3   7   8        1.03        2.63      2.33 o 
   4   7   8        8.72        3.15      5.21 o 
   5   7   8        9.33       15.97      2.65 o 
   6   7   8       26.63       38.75      5.11 o 
 -12   8   8       31.50       33.44      4.85 o 
 -11   8   8        3.05        7.42      2.67 o 
 -10   8   8        0.01        3.60      2.54 o 
  -9   8   8        4.12        4.58      2.14 o 
  -8   8   8        3.92        3.69      1.95 o 
  -7   8   8       67.27       59.77      4.36 o 
  -6   8   8      243.74      233.69      6.46 o 
  -5   8   8       94.46       90.47      4.08 o 
  -4   8   8      204.88      197.45      6.79 o 
  -3   8   8       81.70       81.02     11.22 o 
  -2   8   8       70.49       70.56      6.00 o 
  -1   8   8       16.08       16.90      3.60 o 
   0   8   8        0.61       -0.83      2.89 o 
   1   8   8       10.92        9.51      3.09 o 
   2   8   8        0.53        3.72      2.37 o 
   3   8   8        0.02       -2.12      2.12 o 
   4   8   8       19.11       20.93      4.05 o 
   5   8   8       39.55       36.14      7.79 o 
 -11   9   8        9.24       12.01      2.87 o 
 -10   9   8        0.84        3.54      2.17 o 
  -9   9   8        5.92        3.90      3.16 o 
  -8   9   8       57.20       64.61      4.71 o 
  -7   9   8       15.27        8.14      2.32 o 
  -6   9   8        1.00        2.69      1.66 o 
  -5   9   8        5.40        3.45      2.05 o 
  -4   9   8        3.42        5.89      2.89 o 
  -3   9   8        0.38        3.08      2.62 o 
  -2   9   8       27.55       29.54      4.54 o 
  -1   9   8      113.30      101.49      6.83 o 
   0   9   8       48.38       36.47      5.92 o 
   1   9   8        4.11        3.52      2.61 o 
   2   9   8       37.51       31.03      4.42 o 
   3   9   8       58.02       70.21      6.33 o 
   4   9   8        2.27        9.19      3.02 o 
   5   9   8        2.68       17.22      6.03 o 
 -10  10   8        1.39        2.94      3.13 o 
  -9  10   8       15.03       20.83      3.92 o 
  -8  10   8       14.51       18.68      3.61 o 
  -7  10   8       31.83       36.33      3.86 o 
  -6  10   8       34.17       41.32      3.39 o 
  -5  10   8        4.27        3.44      2.23 o 
  -4  10   8        0.01        3.09      2.62 o 
  -3  10   8        8.05        3.86      2.67 o 
  -2  10   8        1.21        2.80      2.47 o 
  -1  10   8        0.11       -1.52      2.40 o 
   0  10   8       38.54       37.28      4.94 o 
   1  10   8        0.16        0.11      2.44 o 
   2  10   8       52.16       46.91      5.61 o 
   3  10   8       23.50       25.13      4.13 o 
   4  10   8        3.39        9.94      7.40 o 
 -10  11   8       12.93       13.95      3.30 o 
  -9  11   8        0.30        2.24      2.27 o 
  -8  11   8        0.12        2.04      2.42 o 
  -7  11   8        0.07       -1.81      1.81 o 
  -6  11   8       11.86       14.63      2.97 o 
  -5  11   8       16.22       19.69      3.86 o 
  -4  11   8        0.87        1.07      2.60 o 
  -3  11   8        6.62        6.23      3.42 o 
  -2  11   8       23.62       30.00      4.51 o 
  -1  11   8        0.26        4.39      2.64 o 
   0  11   8      120.69      131.46      7.76 o 
   1  11   8        0.59        1.03      3.26 o 
   2  11   8       19.61       11.46      7.56 o 
   3  11   8       21.66       15.20      3.61 o 
  -9  12   8        0.00        2.66      2.58 o 
  -8  12   8       30.33       36.86      8.26 o 
  -7  12   8       15.80       20.80      3.82 o 
  -6  12   8        8.15        8.45      3.03 o 
  -5  12   8        0.21       -1.54      5.28 o 
  -4  12   8       11.83       14.52      3.82 o 
  -3  12   8        7.61       15.57      3.58 o 
  -2  12   8       21.13       22.66      4.20 o 
  -1  12   8       16.11       18.30      3.90 o 
   0  12   8       13.23        9.45      5.46 o 
   1  12   8       22.82       28.70      4.68 o 
   2  12   8        8.54        8.70      3.28 o 
  -7  13   8       10.54       12.37      4.26 o 
  -6  13   8       50.48       75.30      8.64 o 
  -5  13   8       30.99       25.79      4.50 o 
  -4  13   8       25.37       30.99      4.62 o 
  -3  13   8        4.19        9.08      3.29 o 
  -2  13   8        2.60        0.52      2.85 o 
  -1  13   8        9.45        7.34      5.53 o 
   0  13   8        0.03        6.13      2.99 o 
   1  13   8        8.66        9.48      3.20 o 
  -4  14   8       14.08       18.76      5.59 o 
  -3  14   8        2.16        0.72      2.77 o 
  -2  14   8        5.63        0.15      5.00 o 
  -1  14   8        0.05       -0.93      3.92 o 
 -12   1   9        0.55        2.39      2.75 o 
 -11   1   9       25.14       29.01      4.59 o 
 -10   1   9       14.79       17.88      3.72 o 
  -9   1   9      166.74      169.72      6.42 o 
  -8   1   9      128.49      135.10      4.82 o 
  -7   1   9        4.02        4.03      1.63 o 
  -6   1   9       11.05       14.91      2.38 o 
  -5   1   9        5.64        2.56      2.13 o 
  -4   1   9       10.39        8.29      2.90 o 
  -3   1   9      390.03      411.26     13.34 o 
  -2   1   9        1.40        4.41      2.73 o 
  -1   1   9       44.95       53.05      5.54 o 
   0   1   9       24.69       22.61      8.43 o 
   1   1   9        3.39        4.42      1.79 o 
   2   1   9        0.34       -1.58      1.58 o 
   3   1   9        3.77        4.98      1.84 o 
   4   1   9       17.65       16.69      2.66 o 
   5   1   9        2.25       -0.73      1.75 o 
 -12   2   9        0.16        0.12      2.54 o 
 -11   2   9        1.92       -0.73      4.52 o 
 -10   2   9       20.99       21.63      3.89 o 
  -9   2   9       58.74       63.35      4.40 o 
  -8   2   9      151.71      142.77      6.35 o 
  -7   2   9        1.09        1.33      1.68 o 
  -6   2   9        1.29        1.96      1.65 o 
  -5   2   9        1.49        0.86      2.27 o 
  -4   2   9        0.28       -0.29      2.15 o 
  -3   2   9        5.04       -0.19      2.30 o 
  -2   2   9       39.90       40.21      6.12 o 
  -1   2   9       78.67       92.12      6.83 o 
   0   2   9        0.76       -0.17      2.27 o 
   1   2   9        7.27        7.86      2.28 o 
   2   2   9       15.59       18.14      2.57 o 
   3   2   9       28.57       32.49      3.29 o 
   4   2   9       29.63       26.54      3.11 o 
   5   2   9       18.04       23.18      3.08 o 
 -12   3   9        0.06       -0.35      2.58 o 
 -11   3   9       10.46       10.17      3.24 o 
 -10   3   9        1.36        2.16      2.48 o 
  -9   3   9       53.21       48.36      4.09 o 
  -8   3   9       34.51       34.82      3.02 o 
  -7   3   9        4.27        3.12      1.65 o 
  -6   3   9        8.46        7.94      2.03 o 
  -5   3   9        1.20       -1.98      1.98 o 
  -4   3   9       24.19       26.68      4.85 o 
  -3   3   9        0.21       -1.39      2.17 o 
  -2   3   9       28.31       24.83      4.12 o 
  -1   3   9       18.31       22.30      6.26 o 
   0   3   9        2.69        0.18      2.43 o 
   1   3   9        3.57        1.36      2.30 o 
   2   3   9        5.58        4.04      2.72 o 
   3   3   9       22.77       22.80      2.86 o 
   4   3   9       45.72       49.40      4.03 o 
   5   3   9       20.16       18.99      2.88 o 
 -12   4   9        0.75        2.99      2.98 o 
 -11   4   9        1.57        0.73      2.27 o 
 -10   4   9        0.12        1.29      2.67 o 
  -9   4   9        0.07       -0.92      1.80 o 
  -8   4   9        3.99        3.35      2.12 o 
  -7   4   9       23.51       25.71      2.61 o 
  -6   4   9       18.18       16.92      2.65 o 
  -5   4   9        9.68        7.88      4.64 o 
  -4   4   9        0.71       -1.91      2.13 o 
  -3   4   9       11.36       18.68      3.75 o 
  -2   4   9       28.13       31.98      4.39 o 
  -1   4   9        3.14        2.65      2.54 o 
   0   4   9      176.87      153.70     15.18 o 
   1   4   9        0.81       -1.34      2.12 o 
   2   4   9        0.04        1.93      2.29 o 
   3   4   9        1.28        1.19      2.05 o 
   4   4   9        3.21        1.31      1.84 o 
   5   4   9        0.17        0.43      1.76 o 
 -12   5   9        3.69        1.01      2.76 o 
 -11   5   9        6.95       12.09      3.39 o 
 -10   5   9        1.45       -0.87      3.26 o 
  -9   5   9        0.16        2.08      1.97 o 
  -8   5   9       21.51       22.37      3.03 o 
  -7   5   9       44.64       47.47      6.49 o 
  -6   5   9       45.31       48.04      3.91 o 
  -5   5   9        1.45       -1.99      2.06 o 
  -4   5   9        9.94        8.61      2.81 o 
  -3   5   9        2.24       -2.01      2.01 o 
  -2   5   9       15.03       19.07      3.72 o 
  -1   5   9        9.23       10.22      3.25 o 
   0   5   9       15.86       19.69      4.09 o 
   1   5   9       48.73       44.20      6.69 o 
   2   5   9        0.35        0.24      2.29 o 
   3   5   9        8.78        3.91      5.35 o 
   4   5   9        5.38        7.87      2.69 o 
   5   5   9        1.58        4.34      2.16 o 
 -11   6   9        1.52        1.98      3.41 o 
 -10   6   9        0.29       -0.56      1.90 o 
  -9   6   9        6.67        7.30      2.34 o 
  -8   6   9        1.45        0.52      1.86 o 
  -7   6   9        0.01       -0.29      1.50 o 
  -6   6   9       69.11       62.39      4.39 o 
  -5   6   9        0.72        0.71      2.32 o 
  -4   6   9        0.57       -0.40      3.54 o 
  -3   6   9        0.16       -0.15      2.36 o 
  -2   6   9       50.44       59.02      5.83 o 
  -1   6   9       74.89       89.88      9.00 o 
   0   6   9       48.30       56.61      7.86 o 
   1   6   9        4.76       12.60      3.30 o 
   2   6   9       30.70       46.50      5.39 o 
   3   6   9        1.73        1.82      2.41 o 
   4   6   9        3.11        2.61      2.56 o 
 -11   7   9        6.83        8.28      2.94 o 
 -10   7   9        0.88       -1.88      1.88 o 
  -9   7   9        1.41        3.18      2.08 o 
  -8   7   9        8.62        9.53      2.44 o 
  -7   7   9        7.39       10.36      2.10 o 
  -6   7   9        0.17       -1.67      1.67 o 
  -5   7   9        5.90        5.71      2.72 o 
  -4   7   9        0.87        1.17      3.54 o 
  -3   7   9        0.01        0.52      2.23 o 
  -2   7   9       88.46       98.60      7.19 o 
  -1   7   9      279.99      300.79     13.42 o 
   0   7   9      122.83      129.67     17.75 o 
   1   7   9       34.68       35.57      4.88 o 
   2   7   9        0.17        5.82      2.76 o 
   3   7   9        5.20        6.52      2.76 o 
   4   7   9       10.45       12.19      3.44 o 
 -10   8   9        1.98        6.73      2.49 o 
  -9   8   9       19.80       19.37      3.03 o 
  -8   8   9       10.72       10.87      2.50 o 
  -7   8   9        1.64        2.47      2.39 o 
  -6   8   9       10.30       14.17      2.69 o 
  -5   8   9       36.31       35.60      4.62 o 
  -4   8   9        0.05        1.04      2.48 o 
  -3   8   9        8.10        9.12      3.00 o 
  -2   8   9        0.27       -1.58      2.07 o 
  -1   8   9       97.84      101.65     11.69 o 
   0   8   9       63.83       70.03      6.56 o 
   1   8   9        6.25        6.25      3.15 o 
   2   8   9       11.29        6.32      3.02 o 
   3   8   9       27.02       30.40      4.83 o 
 -10   9   9       29.56       38.72      4.23 o 
  -9   9   9        1.71        1.40      2.30 o 
  -8   9   9        4.21        6.08      2.28 o 
  -7   9   9       10.38       12.84      5.66 o 
  -6   9   9       10.70       14.50      2.85 o 
  -5   9   9        0.60        1.68      2.51 o 
  -4   9   9       10.30       11.27      3.31 o 
  -3   9   9        0.40        3.39      2.64 o 
  -2   9   9        7.15        9.53      3.30 o 
  -1   9   9       15.44       16.93      3.91 o 
   0   9   9       63.36       52.75      5.90 o 
   1   9   9       74.45       60.87      8.07 o 
   2   9   9       41.97       46.02      5.70 o 
   3   9   9       13.38       23.30      4.36 o 
  -9  10   9        0.00        4.15      2.25 o 
  -8  10   9        2.00        7.55      3.13 o 
  -7  10   9       10.35       18.93      6.27 o 
  -6  10   9        6.45       10.18      2.54 o 
  -5  10   9       10.95       16.47      5.42 o 
  -4  10   9       26.50       28.22      4.52 o 
  -3  10   9        1.50        0.05      2.29 o 
  -2  10   9        2.98        0.58      2.47 o 
  -1  10   9        2.83        8.19      3.25 o 
   0  10   9       35.20       23.31      4.54 o 
   1  10   9      225.61      177.34     13.06 o 
   2  10   9      182.39      183.14     12.71 o 
  -8  11   9       13.46       20.52      4.55 o 
  -7  11   9        7.48        9.98      3.40 o 
  -6  11   9        2.64       10.94      5.02 o 
  -5  11   9        4.79        8.83      4.97 o 
  -4  11   9       22.43       17.23      5.31 o 
  -3  11   9       10.76       13.60      3.75 o 
  -2  11   9        7.01        8.27      3.03 o 
  -1  11   9        5.52        5.96      3.09 o 
   0  11   9       12.37       17.95      4.06 o 
   1  11   9       18.39       13.92      5.04 o 
  -6  12   9        0.62        3.01      4.56 o 
  -5  12   9        0.08       -1.98      2.68 o 
  -4  12   9        0.00       -0.84      3.90 o 
  -3  12   9        2.17       -0.94      4.39 o 
  -2  12   9        0.23        2.54      2.88 o 
  -1  12   9        0.00        1.07      2.89 o 
 -11   0  10        2.13        2.28      3.37 o 
 -10   0  10       97.09       96.69      9.89 o 
  -9   0  10      158.86      177.55     10.62 o 
  -8   0  10       10.48       18.06      5.38 o 
  -7   0  10        0.29        2.39      3.48 o 
  -6   0  10        9.86       12.19      4.45 o 
  -5   0  10       81.44      101.61     10.35 o 
  -4   0  10       21.06       25.80      6.46 o 
  -3   0  10        8.06        3.18      4.10 o 
  -2   0  10       17.00       26.69      6.41 o 
  -1   0  10       16.97       16.51      5.46 o 
   0   0  10        2.77       -0.68      2.96 o 
   1   0  10        4.86        2.09      3.72 o 
   2   0  10        1.96       -0.43      2.36 o 
   3   0  10        6.47        7.85      3.16 o 
 -11   1  10        7.51        7.40      3.04 o 
 -10   1  10       25.30       32.35      8.96 o 
  -9   1  10       44.45       54.24      4.35 o 
  -8   1  10       84.37       85.17      6.54 o 
  -7   1  10       41.67       42.85      5.05 o 
  -6   1  10       16.15       18.71      3.79 o 
  -5   1  10       16.53       16.65      4.68 o 
  -4   1  10        4.63        5.35      2.96 o 
  -3   1  10       49.81       62.63      6.54 o 
  -2   1  10       60.34       68.75      6.64 o 
  -1   1  10       35.37       31.27      7.22 o 
   0   1  10        2.25        3.25      2.67 o 
   1   1  10        2.52       -1.54      1.87 o 
   2   1  10        6.29        8.08      2.51 o 
   3   1  10        0.85        0.03      1.81 o 
 -11   2  10        1.28        3.42      2.81 o 
 -10   2  10       27.57       33.70      4.68 o 
  -9   2  10      179.09      191.74      7.04 o 
  -8   2  10       60.53       77.25      6.26 o 
  -7   2  10        0.18        0.33      2.44 o 
  -6   2  10        0.00        0.30      2.36 o 
  -5   2  10       34.00       33.11      5.08 o 
  -4   2  10        0.05       -1.50      2.25 o 
  -3   2  10        7.31        5.82      3.82 o 
  -2   2  10       74.23       68.42      6.65 o 
  -1   2  10       16.52       14.86      3.87 o 
   0   2  10        0.03        0.09      3.77 o 
   1   2  10        1.90        3.20      2.69 o 
   2   2  10        7.45        7.95      3.17 o 
   3   2  10       40.08       45.20      4.72 o 
 -11   3  10        0.01        3.08      2.74 o 
 -10   3  10        0.78        0.81      2.82 o 
  -9   3  10        0.90        3.87      2.26 o 
  -8   3  10       11.10       14.52      2.89 o 
  -7   3  10        1.89        6.37      2.88 o 
  -6   3  10        0.96       -2.11      2.23 o 
  -5   3  10        4.09        0.92      2.50 o 
  -4   3  10        1.01        3.55      4.43 o 
  -3   3  10       30.38       29.02      5.57 o 
  -2   3  10       72.32       64.29      8.23 o 
  -1   3  10       66.30       61.82      6.94 o 
   0   3  10        4.26        7.73      2.92 o 
   1   3  10       19.00       19.78      7.54 o 
   2   3  10       42.68       50.27      6.67 o 
   3   3  10        3.12        3.65      3.54 o 
 -10   4  10       26.00       26.21      3.47 o 
  -9   4  10        2.26        2.62      2.22 o 
  -8   4  10        4.36       10.04      3.30 o 
  -7   4  10        6.07       11.01      3.26 o 
  -6   4  10       13.44       17.16      5.39 o 
  -5   4  10        3.57        0.14      3.67 o 
  -4   4  10        1.99        1.55      2.72 o 
  -3   4  10       25.18       23.17      6.30 o 
  -2   4  10       38.22       41.12      5.18 o 
  -1   4  10       14.90       10.66      3.42 o 
   0   4  10        5.97        8.00      5.34 o 
   1   4  10       43.50       40.73      5.17 o 
   2   4  10        3.54        6.51      2.98 o 
   3   4  10        6.22       12.55      3.56 o 
 -10   5  10        0.00       -0.83      2.01 o 
  -9   5  10       13.90       14.79      2.84 o 
  -8   5  10        1.05       -3.95      7.14 o 
  -7   5  10       35.52       33.12      4.66 o 
  -6   5  10        4.17        4.88      3.01 o 
  -5   5  10        0.76       -0.57      2.39 o 
  -4   5  10        0.74       -2.15      2.15 o 
  -3   5  10        8.21        9.57      3.42 o 
  -2   5  10        0.98        5.57      3.07 o 
  -1   5  10        5.41        1.71      2.86 o 
   0   5  10        7.42        9.45      5.16 o 
   1   5  10       94.31      104.48      7.89 o 
   2   5  10        1.44        3.05      2.77 o 
 -10   6  10        0.00       -1.90      1.90 o 
  -9   6  10        5.60        4.05      4.45 o 
  -8   6  10        1.64       -2.36      2.36 o 
  -7   6  10       17.93       20.81      4.03 o 
  -6   6  10       37.84       52.01      7.97 o 
  -5   6  10       10.95        9.37      3.58 o 
  -4   6  10       11.36        9.68      3.45 o 
  -3   6  10        3.92        9.57      3.36 o 
  -2   6  10        0.01        4.75      2.85 o 
  -1   6  10        8.45       13.77      3.87 o 
   0   6  10        5.31        9.85      6.60 o 
   1   6  10       10.55       11.74      3.63 o 
   2   6  10        0.81        0.01      5.97 o 
  -9   7  10        0.19        2.66      2.71 o 
  -8   7  10        7.84        2.98      2.66 o 
  -7   7  10        8.98        6.95      3.03 o 
  -6   7  10       16.25       10.58      3.44 o 
  -5   7  10        0.00       -0.04      2.63 o 
  -4   7  10        0.11       -1.34      2.37 o 
  -3   7  10        7.64        4.01      7.52 o 
  -2   7  10       32.29       29.66      4.73 o 
  -1   7  10       51.26       49.88      5.91 o 
   0   7  10       26.17       28.58      7.03 o 
   1   7  10        4.79        7.05      3.53 o 
  -8   8  10        0.28       -2.40      2.40 o 
  -7   8  10        2.89        3.42      4.21 o 
  -6   8  10        0.02        1.52      2.75 o 
  -5   8  10        0.64        0.83      2.67 o 
  -4   8  10        0.01        1.21      2.69 o 
  -3   8  10        0.12        0.45      2.63 o 
  -2   8  10        3.62        9.41      3.29 o 
  -1   8  10       20.29       20.99      4.37 o 
   0   8  10       11.75        7.64      3.51 o 
  -7   9  10        9.23       13.52      5.16 o 
  -6   9  10        0.00        0.69      2.81 o 
  -5   9  10       18.38       16.25      4.33 o 
  -4   9  10       12.62       17.17      4.04 o 
  -3   9  10        4.21       11.19      3.45 o 
  -2   9  10        0.01        1.01      2.76 o 
  -1   9  10       25.96       30.06      5.28 o 
  -5  10  10       18.53       21.09      4.20 o 
  -4  10  10        1.67       -0.97      2.91 o 
  -3  10  10        4.94        3.25      3.03 o 
  -2  10  10        3.65       -1.60      2.52 o 
  -9   1  11       13.07        7.14      4.62 o 
  -8   1  11        0.02       -2.43      3.08 o 
  -7   1  11        1.64        3.44      4.58 o 
  -6   1  11        0.23        0.79      4.56 o 
  -5   1  11        7.41        7.03      3.20 o 
  -4   1  11       19.45       22.08      4.46 o 
  -3   1  11       13.19       11.55      7.11 o 
  -2   1  11        8.52        8.56      3.63 o 
  -1   1  11        2.92        7.63      3.69 o 
   0   1  11        0.13       -0.24      5.58 o 
  -9   2  11        1.75        4.59      4.62 o 
  -8   2  11        2.77        3.92      3.06 o 
  -7   2  11       20.84       28.28      4.78 o 
  -6   2  11        2.06        1.19      2.85 o 
  -5   2  11       12.07       10.70      3.66 o 
  -4   2  11        0.44       -2.47      2.51 o 
  -3   2  11       79.14       75.25      7.22 o 
  -2   2  11       11.82       11.46      3.99 o 
  -1   2  11        1.81        3.14      3.61 o 
   0   2  11        5.11        8.13      3.83 o 
  -8   3  11       50.49       58.22      8.15 o 
  -7   3  11        6.63       12.13      6.18 o 
  -6   3  11        0.99        3.89      3.16 o 
  -5   3  11        4.05        1.52      2.80 o 
  -4   3  11       55.90       61.84      6.56 o 
  -3   3  11       13.69       13.91      4.30 o 
  -2   3  11       23.73       30.52      5.44 o 
  -1   3  11        0.03        1.41      2.89 o 
   0   3  11       31.43       29.21      5.08 o 
  -8   4  11       25.67       15.31      5.89 o 
  -7   4  11        3.79        6.82      3.68 o 
  -6   4  11        0.78        3.53      3.22 o 
  -5   4  11        0.01        3.48      3.09 o 
  -4   4  11        0.72       -2.56      2.56 o 
  -3   4  11        0.00        0.16      2.84 o 
  -2   4  11        1.18        2.57      3.05 o 
  -1   4  11       18.94       32.15      5.16 o 
  -7   5  11        2.43       -0.11      2.70 o 
  -6   5  11        0.24        0.02      2.74 o 
  -5   5  11        0.38       -3.56      3.56 o 
  -4   5  11        9.35       15.43      4.12 o 
  -3   5  11        0.13       -2.38      3.96 o 
  -2   5  11       46.96       57.97     14.73 o 
  -1   5  11       39.56       38.50      5.62 o 
  -6   6  11       11.85       10.71      6.26 o 
  -5   6  11        8.71       12.65      3.75 o 
  -4   6  11        0.34        0.56      3.64 o 
  -3   6  11        2.40        4.92      3.30 o 
  -2   6  11        2.94        1.61      2.87 o 
                                                 
